# Supplementary material for: High performance TadA-8e derived cytosine and dual base editors with undetectable off-target effects in plants
Source: Nat Commun. 2024 Jun 14;15:5103. doi: 10.1038/s41467-024-49473-w (PMC11178825; doi:10.1038/s41467-024-49473-w)
Supplement: Supplementary file 4 — Supplementary Data 1 [file 41467_2024_49473_MOESM4_ESM.xlsx]

## Sheet: Fig. 3c
Supplementary Data 1. Oligos and gBlocks used in this study.
Primer name	Sequence (5'-3')	Description
FT188-F1	GAAGACGTGTACGGTCTCCTGCACCACCCCTCCATCTCCTCCAGTTTAAGAGCTATGCT	PCR amplification primer for sgRNA expression unit for TadCBEs vector construction
FT188-F2	GAAGACGTCAAGGATCCCAGCCCCGTGAGTTTAAGAGCTATGCTGGAA	PCR amplification primer for sgRNA expression unit for TadCBEs vector construction
FT188-F3	GAAGACGTCATAGCACTCAATGCGGTCTGTTTAAGAGCTATGCTGGAA	PCR amplification primer for sgRNA expression unit for TadCBEs vector construction
FT188-F4	GAAGACGTATCATCCGCCACGACGGCGGGTTTAAGAGCTATGCTGGAA	PCR amplification primer for sgRNA expression unit for TadCBEs vector construction
FT188-R1	GAAGACGTCTTGTGCACCAGCCGGGAATCGAACCC	PCR amplification primer for sgRNA expression unit for TadCBEs vector construction
FT188-R2	GAAGACGTTATGTGCACCAGCCGGGAATCGAACCC	PCR amplification primer for sgRNA expression unit for TadCBEs vector construction
FT188-R3	GAAGACGTTGATTGCACCAGCCGGGAATCGAACCC	PCR amplification primer for sgRNA expression unit for TadCBEs vector construction
FT188-R4	GAAGACGTGTACGGTCTCCCGCGTGCACCAGCCGGGAATCGAACCC	PCR amplification primer for sgRNA expression unit for TadCBEs vector construction
FT189-F1	GAAGACGTGTACGGTCTCCCGCGTCCATGGAGATCCACCGTTTAAGAGCTATGCTGGAA	PCR amplification primer for sgRNA expression unit for TadCBEs vector construction
FT189-F2	GAAGACGTGACCAGCCAGCGTCTGGCGCGTTTAAGAGCTATGCTGGAA	PCR amplification primer for sgRNA expression unit for TadCBEs vector construction
FT189-F3	GAAGACGTAGCAACCATTCATGGATGGAGTTTAAGAGCTATGCTGGAA	PCR amplification primer for sgRNA expression unit for TadCBEs vector construction
FT189-F4	GAAGACGTAGACAAGCTTGGCCCTCTTTGTTTAAGAGCTATGCTGGAA	PCR amplification primer for sgRNA expression unit for TadCBEs vector construction
FT189-R1	GAAGACGTGGTCTGCACCAGCCGGGAATCGAACCC	PCR amplification primer for sgRNA expression unit for TadCBEs vector construction
FT189-R2	GAAGACGTTGCTTGCACCAGCCGGGAATCGAACCC	PCR amplification primer for sgRNA expression unit for TadCBEs vector construction
FT189-R3	GAAGACGTGTCTTGCACCAGCCGGGAATCGAACCC	PCR amplification primer for sgRNA expression unit for TadCBEs vector construction
FT189-R4	GAAGACGTGTACGGTCTCCTGTGTGCACCAGCCGGGAATCGAACCC	PCR amplification primer for sgRNA expression unit for TadCBEs vector construction
FT190-F1	GAAGACGTGTACGGTCTCCCACACACACACTAGTACCTCGTTTAAGAGCTATGCTGGAA	PCR amplification primer for sgRNA expression unit for TadCBEs vector construction
FT190-F2	GAAGACGTGCCTGCAGGGCGGCGGCGCGGTTTAAGAGCTATGCTGGAA	PCR amplification primer for sgRNA expression unit for TadCBEs vector construction
FT190-F3	GAAGACGTGAACCGTTCAAGAAAGCCTGGTTTAAGAGCTATGCTGGAA	PCR amplification primer for sgRNA expression unit for TadCBEs vector construction
FT190-R1	GAAGACGTAGGCTGCACCAGCCGGGAATCGAACCC	PCR amplification primer for sgRNA expression unit for TadCBEs vector construction
FT190-R2	GAAGACGTGTTCTGCACCAGCCGGGAATCGAACCC	PCR amplification primer for sgRNA expression unit for TadCBEs vector construction
FT190-R3	GAAGACGTGTACGGTCTCCAAACagctctgttgatgtcgcgagTGCACCAGCCGGGAAT	PCR amplification primer for sgRNA expression unit for TadCBEs vector construction
FT191-F1	GAAGACGTGTACGGTCTCCTGCACCCAACCCCCACTGACACCTGTTTAAGAGCTATGCT	PCR amplification primer for sgRNA expression unit for TadCBEs vector construction
FT191-F2	GAAGACGTCTGCGCCCCGCGCACGTTAGGTTTAAGAGCTATGCTGGAA	PCR amplification primer for sgRNA expression unit for TadCBEs vector construction
FT191-F3	GAAGACGTTCCACAGCTATCACACCCACGTTTAAGAGCTATGCTGGAA	PCR amplification primer for sgRNA expression unit for TadCBEs vector construction
FT191-F4	GAAGACGTTCTCCATGGACGCGCCGCCCGTTTAAGAGCTATGCTGGAA	PCR amplification primer for sgRNA expression unit for TadCBEs vector construction
FT191-R1	GAAGACGTGCAGTGCACCAGCCGGGAATCGAACCC	PCR amplification primer for sgRNA expression unit for TadCBEs vector construction
FT191-R2	GAAGACGTTGGATGCACCAGCCGGGAATCGAACCC	PCR amplification primer for sgRNA expression unit for TadCBEs vector construction
FT191-R3	GAAGACGTGAGATGCACCAGCCGGGAATCGAACCC	PCR amplification primer for sgRNA expression unit for TadCBEs vector construction
FT191-R4	GAAGACGTGTACGGTCTCCGCTATGCACCAGCCGGGAATCGAACCC	PCR amplification primer for sgRNA expression unit for TadCBEs vector construction
FT192-F1	GAAGACGTGTACGGTCTCCTAGCACCCATGACAATGACAGTTTAAGAGCTATGCTGGAA	PCR amplification primer for sgRNA expression unit for TadCBEs vector construction
FT192-F2	GAAGACGTAGCACATGAGAGAACAATATGTTTAAGAGCTATGCTGGAA	PCR amplification primer for sgRNA expression unit for TadCBEs vector construction
FT192-F3	GAAGACGTcTACGCGCATCTCTATATTTGTTTAAGAGCTATGCTGGAA	PCR amplification primer for sgRNA expression unit for TadCBEs vector construction
FT192-F4	GAAGACGTGTGCATCCTGGGAAAGCTTGGTTTAAGAGCTATGCTGGAA	PCR amplification primer for sgRNA expression unit for TadCBEs vector construction
FT192-R1	GAAGACGTTGCTTGCACCAGCCGGGAATCGAACCC	PCR amplification primer for sgRNA expression unit for TadCBEs vector construction
FT192-R2	GAAGACGTGTAGTGCACCAGCCGGGAATCGAACCC	PCR amplification primer for sgRNA expression unit for TadCBEs vector construction
FT192-R3	GAAGACGTGCACTGCACCAGCCGGGAATCGAACCC	PCR amplification primer for sgRNA expression unit for TadCBEs vector construction
FT192-R4	GAAGACGTGTACGGTCTCCGGCCTGCACCAGCCGGGAATCGAACCC	PCR amplification primer for sgRNA expression unit for TadCBEs vector construction
FT193-F1	GAAGACGTGTACGGTCTCCGGCCATGGCGCCCGCGGCGGGTTTAAGAGCTATGCTGGAA	PCR amplification primer for sgRNA expression unit for TadCBEs vector construction
FT193-F2	GAAGACGTGTTGGTCTTTGCTCCTGCAGGTTTAAGAGCTATGCTGGAA	PCR amplification primer for sgRNA expression unit for TadCBEs vector construction
FT193-F3	GAAGACGTTCTTCTGTCAACCCAGCCATGTTTAAGAGCTATGCTGGAA	PCR amplification primer for sgRNA expression unit for TadCBEs vector construction
FT193-R1	GAAGACGTCAACTGCACCAGCCGGGAATCGAACCC	PCR amplification primer for sgRNA expression unit for TadCBEs vector construction
FT193-R2	GAAGACGTAAGATGCACCAGCCGGGAATCGAACCC	PCR amplification primer for sgRNA expression unit for TadCBEs vector construction
FT193-R3	GAAGACGTGTACGGTCTCCAAACagctctgttgatgtcgcgagTGCACCAGCCGGGAAT	PCR amplification primer for sgRNA expression unit for TadCBEs vector construction
FT198	TGCACAGGTCCCCCGCCGCATGAT	Oligo to prepare gRNA for TadCBEs vector construction
FT199	TGCAGCGGGGGACCTGGCCCGTGA	Oligo to prepare gRNA for TadCBEs vector construction
FT200	TGCAggagcgggtgacctcgacta	Oligo to prepare gRNA for TadCBEs vector construction
FT201	TGCAGCGCCCCCACTTGGGATCAT	Oligo to prepare gRNA for TadCBEs vector construction
FT202	TGCAcccaagtgggggcgcattca	Oligo to prepare gRNA for TadCBEs vector construction
FT203	TGCAtggtggtgcaatgggaggat	Oligo to prepare gRNA for TadCBEs vector construction
FT204	TGCATCCTTTGGCCCTTGGGGATG	Oligo to prepare gRNA for TadCBEs vector construction
FT205	TGCAGCGGATGTCGACTGTTTCCT	Oligo to prepare gRNA for TadCBEs vector construction
FT206	TGCAagagagagcacagctcgagt	Oligo to prepare gRNA for TadCBEs vector construction
FT207	TGCATCTCTCTCTTCTGTCAGCTC	Oligo to prepare gRNA for TadCBEs vector construction
FT208	TGCAcagaagagagagagcacaat	Oligo to prepare gRNA for TadCBEs vector construction
FT209	AAACATCATGCGGCGGGGGACCTG	Oligo to prepare gRNA for TadCBEs vector construction
FT210	AAACTCACGGGCCAGGTCCCCCGC	Oligo to prepare gRNA for TadCBEs vector construction
FT211	AAACtagtcgaggtcacccgctcc	Oligo to prepare gRNA for TadCBEs vector construction
FT212	AAACATGATCCCAAGTGGGGGCGC	Oligo to prepare gRNA for TadCBEs vector construction
FT213	AAACtgaatgcgcccccacttggg	Oligo to prepare gRNA for TadCBEs vector construction
FT214	AAACatcctcccattgcaccacca	Oligo to prepare gRNA for TadCBEs vector construction
FT215	AAACCATCCCCAAGGGCCAAAGGA	Oligo to prepare gRNA for TadCBEs vector construction
FT216	AAACAGGAAACAGTCGACATCCGC	Oligo to prepare gRNA for TadCBEs vector construction
FT217	AAACactcgagctgtgctctctct	Oligo to prepare gRNA for TadCBEs vector construction
FT218	AAACGAGCTGACAGAAGAGAGAGA	Oligo to prepare gRNA for TadCBEs vector construction
FT219	AAACattgtgctctctctcttctg	Oligo to prepare gRNA for TadCBEs vector construction
FT220-F	TGCAAGGTCCCCCGCCGCATGATC	Oligo to prepare gRNA for TadCBEs vector construction
FT220-R	AAACGATCATGCGGCGGGGGACCT	Oligo to prepare gRNA for TadCBEs vector construction
FT221-F	TGCAcgggggacctggcccgtgat	Oligo to prepare gRNA for TadCBEs vector construction
FT221-R	AAACatcacgggccaggtcccccg	Oligo to prepare gRNA for TadCBEs vector construction
FT222-F	TGCAgcggcgggggacctggcccg	Oligo to prepare gRNA for TadCBEs vector construction
FT222-R	AAACcgggccaggtcccccgccgc	Oligo to prepare gRNA for TadCBEs vector construction
FT223-F	TGCAatgcggcgggggacctggcc	Oligo to prepare gRNA for TadCBEs vector construction
FT223-R	AAACggccaggtcccccgccgcat	Oligo to prepare gRNA for TadCBEs vector construction
FT224-F	TGCAggtcacccgctccatcacca	Oligo to prepare gRNA for TadCBEs vector construction
FT224-R	AAACtggtgatggagcgggtgacc	Oligo to prepare gRNA for TadCBEs vector construction
FT225-F	TGCAccaagtgggggcgcattcaa	Oligo to prepare gRNA for TadCBEs vector construction
FT225-R	AAACttgaatgcgcccccacttgg	Oligo to prepare gRNA for TadCBEs vector construction
FT226-F	TGCAcgcccccacttgggatcata	Oligo to prepare gRNA for TadCBEs vector construction
FT226-R	AAACtatgatcccaagtgggggcg	Oligo to prepare gRNA for TadCBEs vector construction
FT227-F	TGCAGCGACCATTGACAGCAGCCG	Oligo to prepare gRNA for TadCBEs vector construction
FT227-R	AAACCGGCTGCTGTCAATGGTCGC	Oligo to prepare gRNA for TadCBEs vector construction
FT228-F	TGCAAATGGTCGCATTGCAGTTCC	Oligo to prepare gRNA for TadCBEs vector construction
FT228-R	AAACGGAACTGCAATGCGACCATT	Oligo to prepare gRNA for TadCBEs vector construction
FT229-F	TGCAGCTGTCAATGGTCGCATTGC	Oligo to prepare gRNA for TadCBEs vector construction
FT229-R	AAACGCAATGCGACCATTGACAGC	Oligo to prepare gRNA for TadCBEs vector construction
FT230-F	TGCAgccgccaccgactcgagctg	Oligo to prepare gRNA for TadCBEs vector construction
FT230-R	AAACcagctcgagtcggtggcggc	Oligo to prepare gRNA for TadCBEs vector construction
FT231-F	TGCAgagctgtgctctctctcttc	Oligo to prepare gRNA for TadCBEs vector construction
FT231-R	AAACgaagagagagagcacagctc	Oligo to prepare gRNA for TadCBEs vector construction
FT232-F	TGCAtctctctcttctgtcaaccc	Oligo to prepare gRNA for TadCBEs vector construction
FT232-R	AAACgggttgacagaagagagaga	Oligo to prepare gRNA for TadCBEs vector construction
FT233-F	TGCAtgacagaagagagagagcac	Oligo to prepare gRNA for TadCBEs vector construction
FT233-R	AAACgtgctctctctcttctgtca	Oligo to prepare gRNA for TadCBEs vector construction
FT234-F	TGCAagaagagagagagcacagct	Oligo to prepare gRNA for TadCBEs vector construction
FT234-R	AAACagctgtgctctctctcttct	Oligo to prepare gRNA for TadCBEs vector construction
FT235-F	TGCAaagagagagagcacagctcg	Oligo to prepare gRNA for TadCBEs vector construction
FT235-R	AAACcgagctgtgctctctctctt	Oligo to prepare gRNA for TadCBEs vector construction
FT236-F	TGCAgagagagcacagctcgagtc	Oligo to prepare gRNA for TadCBEs vector construction
FT236-R	AAACgactcgagctgtgctctctc	Oligo to prepare gRNA for TadCBEs vector construction
FT237-F	TGCAagagcacagctcgagtcggt	Oligo to prepare gRNA for TadCBEs vector construction
FT237-R	AAACaccgactcgagctgtgctct	Oligo to prepare gRNA for TadCBEs vector construction
FT238-F	TGCAgcacagctcgagtcggtggc	Oligo to prepare gRNA for TadCBEs vector construction
FT238-R	AAACgccaccgactcgagctgtgc	Oligo to prepare gRNA for TadCBEs vector construction
FT239-F	TGCAgctcgagtcggtggcggcac	Oligo to prepare gRNA for TadCBEs vector construction
FT239-R	AAACgtgccgccaccgactcgagc	Oligo to prepare gRNA for TadCBEs vector construction
FT240-F	TGCAcgattgtgctctctctcttc	Oligo to prepare gRNA for TadCBEs vector construction
FT240-R	AAACgaagagagagagcacaatcg	Oligo to prepare gRNA for TadCBEs vector construction
FT241-F	TGCAtgtgctctctctcttctgtc	Oligo to prepare gRNA for TadCBEs vector construction
FT241-R	AAACgacagaagagagagagcaca	Oligo to prepare gRNA for TadCBEs vector construction
FT242-F	TGCActctctcttctgtcagctcc	Oligo to prepare gRNA for TadCBEs vector construction
FT242-R	AAACggagctgacagaagagagag	Oligo to prepare gRNA for TadCBEs vector construction
FT243-F	TGCActctcttctgtcagctccgg	Oligo to prepare gRNA for TadCBEs vector construction
FT243-R	AAACccggagctgacagaagagag	Oligo to prepare gRNA for TadCBEs vector construction
FT244-F	TGCAccggagctgacagaagagag	Oligo to prepare gRNA for TadCBEs vector construction
FT244-R	AAACctctcttctgtcagctccgg	Oligo to prepare gRNA for TadCBEs vector construction
FT245-F	TGCAggagctgacagaagagagag	Oligo to prepare gRNA for TadCBEs vector construction
FT245-R	AAACctctctcttctgtcagctcc	Oligo to prepare gRNA for TadCBEs vector construction
FT246-F	TGCAagaagagagagagcacaatc	Oligo to prepare gRNA for TadCBEs vector construction
FT246-R	AAACgattgtgctctctctcttct	Oligo to prepare gRNA for TadCBEs vector construction
FT247-F	TGCAaagagagagagcacaatcgg	Oligo to prepare gRNA for TadCBEs vector construction
FT247-R	AAACccgattgtgctctctctctt	Oligo to prepare gRNA for TadCBEs vector construction
FT248-F	TGCAagagagagcacaatcggagt	Oligo to prepare gRNA for TadCBEs vector construction
FT248-R	AAACactccgattgtgctctctct	Oligo to prepare gRNA for TadCBEs vector construction
FT249-F	TGCAagagagcacaatcggagtcg	Oligo to prepare gRNA for TadCBEs vector construction
FT249-R	AAACcgactccgattgtgctctct	Oligo to prepare gRNA for TadCBEs vector construction
SlBlc-NGG-gR1-F	ggtcaCACAGCAGGTTTCGGAGGCT	Oligo to prepare gRNA for TadCBEs vector construction in tomato
SlBlc-NGG-gR1-R	aaacAGCCTCCGAAACCTGCTGTGt	Oligo to prepare gRNA for TadCBEs vector construction in tomato
SlBlc-NGG-gR2-F	ggtcaGGCCATATCAATTTAGGGGA	Oligo to prepare gRNA for TadCBEs vector construction in tomato
SlBlc-NGG-gR2-R	aaacTCCCCTAAATTGATATGGCCt	Oligo to prepare gRNA for TadCBEs vector construction in tomato
NGG-SolycAgo7-gR3-F	ggtcaCAGCCTCCTAAGCTTAAACT	Oligo to prepare gRNA for TadCBEs vector construction in tomato
NGG-SolycAgo7-gR3-R	aaacAGTTTAAGCTTAGGAGGCTGt	Oligo to prepare gRNA for TadCBEs vector construction in tomato
NGG-SolycAgo7-gR4-F	ggtcAAGATCTCAGCGCGATGGTT	Oligo to prepare gRNA for TadCBEs vector construction in tomato
NGG-SolycAgo7-gR4-R	aaacAACCATCGCGCTGAGATCTT	Oligo to prepare gRNA for TadCBEs vector construction in tomato
Tad-HTS-F1	ATCACGAGTGCATGCAGCTAGCTAGGT	Oligo to amplify target site for HTS
Tad-HTS-F2	ACAGTGTCTCACTCCCGCTCCCCATC	Oligo to amplify target site for HTS
Tad-HTS-F3	ACTTGAttcaggctggctcgactattg	Oligo to amplify target site for HTS
Tad-HTS-F4	AGTCAAAGGTGAGGCTTTGTGCTCGC	Oligo to amplify target site for HTS
Tad-HTS-F5-N	ATGTCAacatcctcgtggaggcgc	Oligo to amplify target site for HTS
Tad-HTS-F6	AGTTCCctcacttcgaggagtcgatg	Oligo to amplify target site for HTS
Tad-HTS-F7	CGATGTgccgcctacctccagaccca	Oligo to amplify target site for HTS
Tad-HTS-F8	CAGATCtacccgctactgcaagtagg	Oligo to amplify target site for HTS
Tad-HTS-F9	CTTGTAGTTGCAGCTGCCCAAATGCC	Oligo to amplify target site for HTS
Tad-HTS-F10-N	CCGTCCgccgtgctctacccgt	Oligo to amplify target site for HTS
Tad-HTS-F11-N	CGTACGaagaagtggcggtgctcc	Oligo to amplify target site for HTS
Tad-HTS-F12	TTAGGCgggtagatctgggaggggg	Oligo to amplify target site for HTS
Tad-HTS-F13	TGACCAAGTGCATGCAGCTAGCTAGGT	Oligo to amplify target site for HTS
Tad-F14	TGACCATCTCACTCCCGCTCCCCATC	Oligo to amplify target site for HTS
Tad-HTS-F15	GCCAATttcaggctggctcgactattg	Oligo to amplify target site for HTS
Tad-HTS-F16	GATCAGAGGTGAGGCTTTGTGCTCGC	Oligo to amplify target site for HTS
Tad-HTS-F17	GGCTACacatcctcgtggaggcgc	Oligo to amplify target site for HTS
Tad-HTS-F18	GTAGAGctcacttcgaggagtcgatg	Oligo to amplify target site for HTS
Tad-HTS-F19	GTCCGCgccgcctacctccagaccca	Oligo to amplify target site for HTS
Tad-HTS-F20	GTGAAAtacccgctactgcaagtagg	Oligo to amplify target site for HTS
Tad-F21	GTGAAAGTTGCAGCTGCCCAAATGCC	Oligo to amplify target site for HTS
Tad-HTS-F22	GTTTCGgccgtgctctacccgt	Oligo to amplify target site for HTS
Tad-F23	GAGTGGaagaagtggcggtgctcc	Oligo to amplify target site for HTS
Tad-HTS-F24	GGTAGCgggtagatctgggaggggg	Oligo to amplify target site for HTS
Tad-HTS-F25	ATCACGAGTGCATGCAGCTAGCTAGGT	Oligo to amplify target site for HTS
Tad-HTS-F26	ACAGTGTCTCACTCCCGCTCCCCATC	Oligo to amplify target site for HTS
Tad-HTS-F27	ACTTGAttcaggctggctcgactattg	Oligo to amplify target site for HTS
Tad-HTS-F28	AGTCAAAGGTGAGGCTTTGTGCTCGC	Oligo to amplify target site for HTS
Tad-HTS-F29	ATGTCAacatcctcgtggaggcgc	Oligo to amplify target site for HTS
Tad-HTS-F30	AGTTCCctcacttcgaggagtcgatg	Oligo to amplify target site for HTS
Tad-HTS-F31	CGATGTgccgcctacctccagaccca	Oligo to amplify target site for HTS
Tad-F32	CAGATCtacccgctactgcaagtagg	Oligo to amplify target site for HTS
Tad-HTS-F33	CTTGTAGTTGCAGCTGCCCAAATGCC	Oligo to amplify target site for HTS
Tad-HTS-F34	CCGTCCgccgtgctctacccgt	Oligo to amplify target site for HTS
Tad-HTS-F35-N	CGTACGaagaagtggcggtgctcc	Oligo to amplify target site for HTS
Tad-HTS-F36	TTAGGCgggtagatctgggaggggg	Oligo to amplify target site for HTS
Tad-HTS-F37	TGACCAAGTGCATGCAGCTAGCTAGGT	Oligo to amplify target site for HTS
Tad-HTS-F38	TAGCTTTCTCACTCCCGCTCCCCATC	Oligo to amplify target site for HTS
Tad-HTS-F39	GCCAATttcaggctggctcgactattg	Oligo to amplify target site for HTS
Tad-HTS-F40	GATCAGAGGTGAGGCTTTGTGCTCGC	Oligo to amplify target site for HTS
Tad-HTS-F41	GGCTACacatcctcgtggaggcgc	Oligo to amplify target site for HTS
Tad-HTS-F42	GTAGAGctcacttcgaggagtcgatg	Oligo to amplify target site for HTS
Tad-HTS-F43	GTCCGCgccgcctacctccagaccca	Oligo to amplify target site for HTS
Tad-HTS-F44	GTGAAAtacccgctactgcaagtagg	Oligo to amplify target site for HTS
Tad-HTS-F45	GTGGCCGTTGCAGCTGCCCAAATGCC	Oligo to amplify target site for HTS
Tad-HTS-F46	GTTTCGgccgtgctctacccgt	Oligo to amplify target site for HTS
Tad-HTS-F47-N	GAGTGGaagaagtggcggtgctcc	Oligo to amplify target site for HTS
Tad-HTS-F48	GGTAGCgggtagatctgggaggggg	Oligo to amplify target site for HTS
Tad-HTS-F49	ATCACGAGTGCATGCAGCTAGCTAGGT	Oligo to amplify target site for HTS
Tad-HTS-F50	ACAGTGTCTCACTCCCGCTCCCCATC	Oligo to amplify target site for HTS
Tad-HTS-F51	ACTTGAttcaggctggctcgactattg	Oligo to amplify target site for HTS
Tad-HTS-F52	AGTCAAAGGTGAGGCTTTGTGCTCGC	Oligo to amplify target site for HTS
Tad-HTS-F53	ATGTCAacatcctcgtggaggcgc	Oligo to amplify target site for HTS
Tad-HTS-F54	AGTTCCctcacttcgaggagtcgatg	Oligo to amplify target site for HTS
Tad-HTS-F55	CGATGTgccgcctacctccagaccca	Oligo to amplify target site for HTS
Tad-F56	CAGATCtacccgctactgcaagtagg	Oligo to amplify target site for HTS
Tad-HTS-F57	CCGTCCGTTGCAGCTGCCCAAATGCC	Oligo to amplify target site for HTS
Tad-HTS-F58	CGTACGgccgtgctctacccgt	Oligo to amplify target site for HTS
Tad-HTS-F59-N	TTAGGCaagaagtggcggtgctcc	Oligo to amplify target site for HTS
Tad-HTS-F60	TGACCAgggtagatctgggaggggg	Oligo to amplify target site for HTS
Tad-HTS-F61	TAGCTTAGTGCATGCAGCTAGCTAGGT	Oligo to amplify target site for HTS
Tad-HTS-F62	GCCAATTCTCACTCCCGCTCCCCATC	Oligo to amplify target site for HTS
Tad-HTS-F63	GATCAGttcaggctggctcgactattg	Oligo to amplify target site for HTS
Tad-HTS-F64	GGCTACAGGTGAGGCTTTGTGCTCGC	Oligo to amplify target site for HTS
Tad-HTS-F65	GTAGAGacatcctcgtggaggcgc	Oligo to amplify target site for HTS
Tad-HTS-F66	GTCCGCctcacttcgaggagtcgatg	Oligo to amplify target site for HTS
Tad-HTS-F67	GTGAAAgccgcctacctccagaccca	Oligo to amplify target site for HTS
Tad-HTS-F68	GTGGCCtacccgctactgcaagtagg	Oligo to amplify target site for HTS
Tad-HTS-F69	GTTTCGGTTGCAGCTGCCCAAATGCC	Oligo to amplify target site for HTS
Tad-HTS-F70	ATCACGgccgtgctctacccgt	Oligo to amplify target site for HTS
Tad-HTS-F71-N	ACAGTGaagaagtggcggtgctcc	Oligo to amplify target site for HTS
Tad-HTS-F72	ACTTGAgggtagatctgggaggggg	Oligo to amplify target site for HTS
Tad-HTS-F73	ATCACGTTGCTTACGTGGGGTTGGTT	Oligo to amplify target site for HTS
Tad-HTS-F74	ACAGTGCGCTCCCCCGCCTCGTTTCC	Oligo to amplify target site for HTS
Tad-HTS-F75	ACTTGAccgtggtgttgatgacagcc	Oligo to amplify target site for HTS
Tad-HTS-F76-N	AGTCAAacatcctcgtggaggcgc	Oligo to amplify target site for HTS
Tad-HTS-F77	ATGTCAgcaccatcaatcattttcatcgatg	Oligo to amplify target site for HTS
Tad-HTS-F78	AGTTCCggtagaaaaacttttgtgggtttg	Oligo to amplify target site for HTS
Tad-HTS-F79	CGATGTaaaggtacttaattcaaaggatagg	Oligo to amplify target site for HTS
Tad-HTS-F80	CAGATCCTCATGCCATGTTGAAATACTTTTC	Oligo to amplify target site for HTS
Tad-HTS-F81	CTTGTAgctcgacttcttcctccgcg	Oligo to amplify target site for HTS
Tad-HTS-F82	CCGTCCctctagagtctagattttatggacc	Oligo to amplify target site for HTS
Tad-HTS-F83	CGTACGtgcagtggcgggatatggtg	Oligo to amplify target site for HTS
Tad-HTS-F84	TTAGGCttgatcaggaatagtttgtgtgtgc	Oligo to amplify target site for HTS
Tad-HTS-F85	TGACCATTGCTTACGTGGGGTTGGTT	Oligo to amplify target site for HTS
Tad-F86	TGACCACGCTCCCCCGCCTCGTTTCC	Oligo to amplify target site for HTS
Tad-HTS-F87	GCCAATccgtggtgttgatgacagcc	Oligo to amplify target site for HTS
Tad-HTS-F88	GATCAGacatcctcgtggaggcgc	Oligo to amplify target site for HTS
Tad-HTS-F89	GGCTACgcaccatcaatcattttcatcgatg	Oligo to amplify target site for HTS
Tad-HTS-F90	GTAGAGggtagaaaaacttttgtgggtttg	Oligo to amplify target site for HTS
Tad-HTS-F91	GTCCGCaaaggtacttaattcaaaggatagg	Oligo to amplify target site for HTS
Tad-HTS-F92	GTGAAACTCATGCCATGTTGAAATACTTTTC	Oligo to amplify target site for HTS
Tad-F93	GTGAAAgctcgacttcttcctccgcg	Oligo to amplify target site for HTS
Tad-HTS-F94	GTTTCGctctagagtctagattttatggacc	Oligo to amplify target site for HTS
Tad-F95	GAGTGGtgcagtggcgggatatggtg	Oligo to amplify target site for HTS
Tad-HTS-F96	GGTAGCttgatcaggaatagtttgtgtgtgc	Oligo to amplify target site for HTS
Tad-HTS-F97	ATCACGTTGCTTACGTGGGGTTGGTT	Oligo to amplify target site for HTS
Tad-HTS-F98	ACAGTGCGCTCCCCCGCCTCGTTTCC	Oligo to amplify target site for HTS
Tad-HTS-F99	ACTTGAccgtggtgttgatgacagcc	Oligo to amplify target site for HTS
Tad-HTS-F100	AGTCAAacatcctcgtggaggcgc	Oligo to amplify target site for HTS
Tad-HTS-F101	ATGTCAgcaccatcaatcattttcatcgatg	Oligo to amplify target site for HTS
Tad-HTS-F102	AGTTCCggtagaaaaacttttgtgggtttg	Oligo to amplify target site for HTS
Tad-HTS-F103	CGATGTaaaggtacttaattcaaaggatagg	Oligo to amplify target site for HTS
Tad-F104	CAGATCCTCATGCCATGTTGAAATACTTTTC	Oligo to amplify target site for HTS
Tad-HTS-F105	CTTGTAgctcgacttcttcctccgcg	Oligo to amplify target site for HTS
Tad-HTS-F106	CCGTCCctctagagtctagattttatggacc	Oligo to amplify target site for HTS
Tad-HTS-F107	CGTACGtgcagtggcgggatatggtg	Oligo to amplify target site for HTS
Tad-HTS-F108	TTAGGCttgatcaggaatagtttgtgtgtgc	Oligo to amplify target site for HTS
Tad-HTS-F109	TGACCATTGCTTACGTGGGGTTGGTT	Oligo to amplify target site for HTS
Tad-HTS-F110	TAGCTTCGCTCCCCCGCCTCGTTTCC	Oligo to amplify target site for HTS
Tad-HTS-F111	GCCAATccgtggtgttgatgacagcc	Oligo to amplify target site for HTS
Tad-HTS-F112	GATCAGacatcctcgtggaggcgc	Oligo to amplify target site for HTS
Tad-HTS-F113	GGCTACgcaccatcaatcattttcatcgatg	Oligo to amplify target site for HTS
Tad-HTS-F114	GTAGAGggtagaaaaacttttgtgggtttg	Oligo to amplify target site for HTS
Tad-HTS-F115	GTCCGCaaaggtacttaattcaaaggatagg	Oligo to amplify target site for HTS
Tad-HTS-F116	GTGAAACTCATGCCATGTTGAAATACTTTTC	Oligo to amplify target site for HTS
Tad-HTS-F117	GTGGCCgctcgacttcttcctccgcg	Oligo to amplify target site for HTS
Tad-HTS-F118	GTTTCGctctagagtctagattttatggacc	Oligo to amplify target site for HTS
Tad-HTS-F119	GAGTGGtgcagtggcgggatatggtg	Oligo to amplify target site for HTS
Tad-HTS-F120	GGTAGCttgatcaggaatagtttgtgtgtgc	Oligo to amplify target site for HTS
Tad-HTS-F121	ATCACGTTGCTTACGTGGGGTTGGTT	Oligo to amplify target site for HTS
Tad-HTS-F122	ACAGTGCGCTCCCCCGCCTCGTTTCC	Oligo to amplify target site for HTS
Tad-HTS-F123	ACTTGAccgtggtgttgatgacagcc	Oligo to amplify target site for HTS
Tad-HTS-F124	AGTCAAacatcctcgtggaggcgc	Oligo to amplify target site for HTS
Tad-HTS-F125	ATGTCAgcaccatcaatcattttcatcgatg	Oligo to amplify target site for HTS
Tad-HTS-F126	AGTTCCggtagaaaaacttttgtgggtttg	Oligo to amplify target site for HTS
Tad-HTS-F127	CGATGTaaaggtacttaattcaaaggatagg	Oligo to amplify target site for HTS
Tad-F128	CAGATCCTCATGCCATGTTGAAATACTTTTC	Oligo to amplify target site for HTS
Tad-HTS-F129	CCGTCCgctcgacttcttcctccgcg	Oligo to amplify target site for HTS
Tad-HTS-F130	CGTACGctctagagtctagattttatggacc	Oligo to amplify target site for HTS
Tad-HTS-F131	TTAGGCtgcagtggcgggatatggtg	Oligo to amplify target site for HTS
Tad-HTS-F132	TGACCAttgatcaggaatagtttgtgtgtgc	Oligo to amplify target site for HTS
Tad-HTS-F133	TAGCTTTTGCTTACGTGGGGTTGGTT	Oligo to amplify target site for HTS
Tad-HTS-F134	GCCAATCGCTCCCCCGCCTCGTTTCC	Oligo to amplify target site for HTS
Tad-HTS-F135	GATCAGccgtggtgttgatgacagcc	Oligo to amplify target site for HTS
Tad-HTS-F136	GGCTACacatcctcgtggaggcgc	Oligo to amplify target site for HTS
Tad-HTS-F137	GTAGAGgcaccatcaatcattttcatcgatg	Oligo to amplify target site for HTS
Tad-HTS-F138	GTCCGCggtagaaaaacttttgtgggtttg	Oligo to amplify target site for HTS
Tad-HTS-F139	GTGAAAaaaggtacttaattcaaaggatagg	Oligo to amplify target site for HTS
Tad-HTS-F140	GTGGCCCTCATGCCATGTTGAAATACTTTTC	Oligo to amplify target site for HTS
Tad-HTS-F141	GTTTCGgctcgacttcttcctccgcg	Oligo to amplify target site for HTS
Tad-HTS-F142	ATCACGctctagagtctagattttatggacc	Oligo to amplify target site for HTS
Tad-HTS-F143	ACAGTGtgcagtggcgggatatggtg	Oligo to amplify target site for HTS
Tad-HTS-F144	ACTTGAttgatcaggaatagtttgtgtgtgc	Oligo to amplify target site for HTS
Tad-HTS-R1	CAAAAGCGAGCTGCTGTGCTTCCTGT	Oligo to amplify target site for HTS
Tad-HTS-R2	CAACTATCGAAGTCAAATCCACCACC	Oligo to amplify target site for HTS
Tad-HTS-R3	CACCGGgctttcagatcaattaatgttggg	Oligo to amplify target site for HTS
Tad-HTS-R4	CACGATCCCTCGTCTTGCCGGCGTAG	Oligo to amplify target site for HTS
Tad-HTS-R5-N	CACTCAggacacgaggttggttgcc	Oligo to amplify target site for HTS
Tad-HTS-R6	CAGGCGgacatactgaacaaaagcacggagg	Oligo to amplify target site for HTS
Tad-HTS-R7	ACTGATactaagaagactaaccttatattac	Oligo to amplify target site for HTS
Tad-HTS-R8	ATGAGCtggctctccctgacaaggcc	Oligo to amplify target site for HTS
Tad-HTS-R9	ATTCCTAAGGGTAGCCCCATGCAGGC	Oligo to amplify target site for HTS
Tad-HTS-R10-N	ACTGATggtagtctgtccacgacacc	Oligo to amplify target site for HTS
Tad-HTS-R11-N	ATGAGCccgtagagcgcctggtac	Oligo to amplify target site for HTS
Tad-HTS-R12	ATGAGCggaggaagtgaggaagaggg	Oligo to amplify target site for HTS
Tad-HTS-R13	ATTCCTCGAGCTGCTGTGCTTCCTGT	Oligo to amplify target site for HTS
Tad-R14	GACGACTCGAAGTCAAATCCACCACC	Oligo to amplify target site for HTS
Tad-HTS-R15	ACTGATgctttcagatcaattaatgttggg	Oligo to amplify target site for HTS
Tad-HTS-R16	ATGAGCCCCTCGTCTTGCCGGCGTAG	Oligo to amplify target site for HTS
Tad-HTS-R17	ACTGATggacacgaggttggttgcc	Oligo to amplify target site for HTS
Tad-HTS-R18	ATGAGCgacatactgaacaaaagcacggagg	Oligo to amplify target site for HTS
Tad-HTS-R19	ATTCCTactaagaagactaaccttatattac	Oligo to amplify target site for HTS
Tad-HTS-R20	CAAAAGtggctctccctgacaaggcc	Oligo to amplify target site for HTS
Tad-R21	TCGGCAAAGGGTAGCCCCATGCAGGC	Oligo to amplify target site for HTS
Tad-HTS-R22	CACTCAggtagtctgtccacgacacc	Oligo to amplify target site for HTS
Tad-R23	CAGGCGccgtagagcgcctggtac	Oligo to amplify target site for HTS
Tad-HTS-R24	CATGGCggaggaagtgaggaagaggg	Oligo to amplify target site for HTS
Tad-HTS-R25	CATGGCCGAGCTGCTGTGCTTCCTGT	Oligo to amplify target site for HTS
Tad-HTS-R26	CATTTTTCGAAGTCAAATCCACCACC	Oligo to amplify target site for HTS
Tad-HTS-R27	CCAACAgctttcagatcaattaatgttggg	Oligo to amplify target site for HTS
Tad-HTS-R28	CGGAATCCCTCGTCTTGCCGGCGTAG	Oligo to amplify target site for HTS
Tad-HTS-R29	CTAGCTggacacgaggttggttgcc	Oligo to amplify target site for HTS
Tad-HTS-R30	CTATACgacatactgaacaaaagcacggagg	Oligo to amplify target site for HTS
Tad-HTS-R31	TAATCGactaagaagactaaccttatattac	Oligo to amplify target site for HTS
Tad-R32	TACAGCtggctctccctgacaaggcc	Oligo to amplify target site for HTS
Tad-HTS-R33	TATAATAAGGGTAGCCCCATGCAGGC	Oligo to amplify target site for HTS
Tad-HTS-R34	GACGACggtagtctgtccacgacacc	Oligo to amplify target site for HTS
Tad-HTS-R35-N	TACAGCccgtagagcgcctggtac	Oligo to amplify target site for HTS
Tad-HTS-R36	CAACTAggaggaagtgaggaagaggg	Oligo to amplify target site for HTS
Tad-HTS-R37	CACCGGCGAGCTGCTGTGCTTCCTGT	Oligo to amplify target site for HTS
Tad-HTS-R38	CAAAAGTCGAAGTCAAATCCACCACC	Oligo to amplify target site for HTS
Tad-HTS-R39	CATGGCgctttcagatcaattaatgttggg	Oligo to amplify target site for HTS
Tad-HTS-R40	CATTTTCCCTCGTCTTGCCGGCGTAG	Oligo to amplify target site for HTS
Tad-HTS-R41	ATTCCTggacacgaggttggttgcc	Oligo to amplify target site for HTS
Tad-HTS-R42	CAAAAGgacatactgaacaaaagcacggagg	Oligo to amplify target site for HTS
Tad-HTS-R43	CAACTAactaagaagactaaccttatattac	Oligo to amplify target site for HTS
Tad-HTS-R44	CACCGGtggctctccctgacaaggcc	Oligo to amplify target site for HTS
Tad-HTS-R45	CACGATAAGGGTAGCCCCATGCAGGC	Oligo to amplify target site for HTS
Tad-HTS-R46	TAATCGggtagtctgtccacgacacc	Oligo to amplify target site for HTS
Tad-HTS-R47-N	TCATTCccgtagagcgcctggtac	Oligo to amplify target site for HTS
Tad-HTS-R48	TATAATggaggaagtgaggaagaggg	Oligo to amplify target site for HTS
Tad-HTS-R49	CTCAGACGAGCTGCTGTGCTTCCTGT	Oligo to amplify target site for HTS
Tad-HTS-R50	GACGACTCGAAGTCAAATCCACCACC	Oligo to amplify target site for HTS
Tad-HTS-R51	TAATCGgctttcagatcaattaatgttggg	Oligo to amplify target site for HTS
Tad-HTS-R52	TACAGCCCCTCGTCTTGCCGGCGTAG	Oligo to amplify target site for HTS
Tad-HTS-R53	CTCAGAggacacgaggttggttgcc	Oligo to amplify target site for HTS
Tad-HTS-R54	GACGACgacatactgaacaaaagcacggagg	Oligo to amplify target site for HTS
Tad-HTS-R55	TCGAAGactaagaagactaaccttatattac	Oligo to amplify target site for HTS
Tad-R56	TACAGCtggctctccctgacaaggcc	Oligo to amplify target site for HTS
Tad-HTS-R57	TCATTCAAGGGTAGCCCCATGCAGGC	Oligo to amplify target site for HTS
Tad-HTS-R58	TCCCGAggtagtctgtccacgacacc	Oligo to amplify target site for HTS
Tad-HTS-R59-N	CACTCAccgtagagcgcctggtac	Oligo to amplify target site for HTS
Tad-HTS-R60	CAGGCGggaggaagtgaggaagaggg	Oligo to amplify target site for HTS
Tad-HTS-R61	CACGATCGAGCTGCTGTGCTTCCTGT	Oligo to amplify target site for HTS
Tad-HTS-R62	TACAGCTCGAAGTCAAATCCACCACC	Oligo to amplify target site for HTS
Tad-HTS-R63	TATAATgctttcagatcaattaatgttggg	Oligo to amplify target site for HTS
Tad-HTS-R64	CCAACACCCTCGTCTTGCCGGCGTAG	Oligo to amplify target site for HTS
Tad-HTS-R65	CGGAATggacacgaggttggttgcc	Oligo to amplify target site for HTS
Tad-HTS-R66	CACTCAgacatactgaacaaaagcacggagg	Oligo to amplify target site for HTS
Tad-HTS-R67	CAGGCGactaagaagactaaccttatattac	Oligo to amplify target site for HTS
Tad-HTS-R68	CATGGCtggctctccctgacaaggcc	Oligo to amplify target site for HTS
Tad-HTS-R69	TCCCGAAAGGGTAGCCCCATGCAGGC	Oligo to amplify target site for HTS
Tad-HTS-R70	TCCCGAggtagtctgtccacgacacc	Oligo to amplify target site for HTS
Tad-HTS-R71-N	TCGAAGccgtagagcgcctggtac	Oligo to amplify target site for HTS
Tad-HTS-R72	TCGGCAggaggaagtgaggaagaggg	Oligo to amplify target site for HTS
Tad-HTS-R73	CAAAAGTGCATCATCGTCGTCATCCT	Oligo to amplify target site for HTS
Tad-HTS-R74	CAACTATGGTGGGGAAAGCTTGGAGG	Oligo to amplify target site for HTS
Tad-HTS-R75	CACCGGgcctgcgcagtcttggttgc	Oligo to amplify target site for HTS
Tad-HTS-R76-N	CACGATggacacgaggttggttgcc	Oligo to amplify target site for HTS
Tad-HTS-R77	CACTCAgcttcatgtttttggtgtgaatccg	Oligo to amplify target site for HTS
Tad-HTS-R78	CAGGCGgctgacatttcatacttgacataag	Oligo to amplify target site for HTS
Tad-HTS-R79	ACTGATgtagggacacacaaggaaga	Oligo to amplify target site for HTS
Tad-HTS-R80	ATGAGCTTCTCATGTTGCTCATCTATGTCTC	Oligo to amplify target site for HTS
Tad-HTS-R81	ATTCCTggcgcttctccttgtagacg	Oligo to amplify target site for HTS
Tad-HTS-R82	ACTGATtggtgtcttcacaacatgatacttc	Oligo to amplify target site for HTS
Tad-HTS-R83	ATGAGCcggagggtgccacaggatt	Oligo to amplify target site for HTS
Tad-HTS-R84	ATGAGCgcaagtaacaagaggatgatcaggc	Oligo to amplify target site for HTS
Tad-HTS-R85	ATTCCTTGCATCATCGTCGTCATCCT	Oligo to amplify target site for HTS
Tad-R86	GACGACTGGTGGGGAAAGCTTGGAGG	Oligo to amplify target site for HTS
Tad-HTS-R87	ACTGATgcctgcgcagtcttggttgc	Oligo to amplify target site for HTS
Tad-HTS-R88	ATGAGCggacacgaggttggttgcc	Oligo to amplify target site for HTS
Tad-HTS-R89	ACTGATgcttcatgtttttggtgtgaatccg	Oligo to amplify target site for HTS
Tad-HTS-R90	ATGAGCgctgacatttcatacttgacataag	Oligo to amplify target site for HTS
Tad-HTS-R91	ATTCCTgtagggacacacaaggaaga	Oligo to amplify target site for HTS
Tad-HTS-R92	CAAAAGTTCTCATGTTGCTCATCTATGTCTC	Oligo to amplify target site for HTS
Tad-R93	TCGGCAggcgcttctccttgtagacg	Oligo to amplify target site for HTS
Tad-HTS-R94	CACTCAtggtgtcttcacaacatgatacttc	Oligo to amplify target site for HTS
Tad-R95	CAGGCGcggagggtgccacaggatt	Oligo to amplify target site for HTS
Tad-HTS-R96	CATGGCgcaagtaacaagaggatgatcaggc	Oligo to amplify target site for HTS
Tad-HTS-R97	CATGGCTGCATCATCGTCGTCATCCT	Oligo to amplify target site for HTS
Tad-HTS-R98	CATTTTTGGTGGGGAAAGCTTGGAGG	Oligo to amplify target site for HTS
Tad-HTS-R99	CCAACAgcctgcgcagtcttggttgc	Oligo to amplify target site for HTS
Tad-HTS-R100	CGGAATggacacgaggttggttgcc	Oligo to amplify target site for HTS
Tad-HTS-R101	CTAGCTgcttcatgtttttggtgtgaatccg	Oligo to amplify target site for HTS
Tad-HTS-R102	CTATACgctgacatttcatacttgacataag	Oligo to amplify target site for HTS
Tad-HTS-R103	TAATCGgtagggacacacaaggaaga	Oligo to amplify target site for HTS
Tad-R104	TACAGCTTCTCATGTTGCTCATCTATGTCTC	Oligo to amplify target site for HTS
Tad-HTS-R105	TATAATggcgcttctccttgtagacg	Oligo to amplify target site for HTS
Tad-HTS-R106	GACGACtggtgtcttcacaacatgatacttc	Oligo to amplify target site for HTS
Tad-HTS-R107	TACAGCcggagggtgccacaggatt	Oligo to amplify target site for HTS
Tad-HTS-R108	CAACTAgcaagtaacaagaggatgatcaggc	Oligo to amplify target site for HTS
Tad-HTS-R109	CACCGGTGCATCATCGTCGTCATCCT	Oligo to amplify target site for HTS
Tad-HTS-R110	CAAAAGTGGTGGGGAAAGCTTGGAGG	Oligo to amplify target site for HTS
Tad-HTS-R111	CATGGCgcctgcgcagtcttggttgc	Oligo to amplify target site for HTS
Tad-HTS-R112	CATTTTggacacgaggttggttgcc	Oligo to amplify target site for HTS
Tad-HTS-R113	ATTCCTgcttcatgtttttggtgtgaatccg	Oligo to amplify target site for HTS
Tad-HTS-R114	CAAAAGgctgacatttcatacttgacataag	Oligo to amplify target site for HTS
Tad-HTS-R115	CAACTAgtagggacacacaaggaaga	Oligo to amplify target site for HTS
Tad-HTS-R116	CACCGGTTCTCATGTTGCTCATCTATGTCTC	Oligo to amplify target site for HTS
Tad-HTS-R117	CACGATggcgcttctccttgtagacg	Oligo to amplify target site for HTS
Tad-HTS-R118	TAATCGtggtgtcttcacaacatgatacttc	Oligo to amplify target site for HTS
Tad-HTS-R119	TCATTCcggagggtgccacaggatt	Oligo to amplify target site for HTS
Tad-HTS-R120	TATAATgcaagtaacaagaggatgatcaggc	Oligo to amplify target site for HTS
Tad-HTS-R121	CTCAGATGCATCATCGTCGTCATCCT	Oligo to amplify target site for HTS
Tad-HTS-R122	GACGACTGGTGGGGAAAGCTTGGAGG	Oligo to amplify target site for HTS
Tad-HTS-R123	TAATCGgcctgcgcagtcttggttgc	Oligo to amplify target site for HTS
Tad-HTS-R124	TACAGCggacacgaggttggttgcc	Oligo to amplify target site for HTS
Tad-HTS-R125	CTCAGAgcttcatgtttttggtgtgaatccg	Oligo to amplify target site for HTS
Tad-HTS-R126	GACGACgctgacatttcatacttgacataag	Oligo to amplify target site for HTS
Tad-HTS-R127	TCGAAGgtagggacacacaaggaaga	Oligo to amplify target site for HTS
Tad-R128	TACAGCTTCTCATGTTGCTCATCTATGTCTC	Oligo to amplify target site for HTS
Tad-HTS-R129	TCATTCggcgcttctccttgtagacg	Oligo to amplify target site for HTS
Tad-HTS-R130	TCCCGAtggtgtcttcacaacatgatacttc	Oligo to amplify target site for HTS
Tad-HTS-R131	CACTCAcggagggtgccacaggatt	Oligo to amplify target site for HTS
Tad-HTS-R132	CAGGCGgcaagtaacaagaggatgatcaggc	Oligo to amplify target site for HTS
Tad-HTS-R133	CACGATTGCATCATCGTCGTCATCCT	Oligo to amplify target site for HTS
Tad-HTS-R134	TACAGCTGGTGGGGAAAGCTTGGAGG	Oligo to amplify target site for HTS
Tad-HTS-R135	TATAATgcctgcgcagtcttggttgc	Oligo to amplify target site for HTS
Tad-HTS-R136	CCAACAggacacgaggttggttgcc	Oligo to amplify target site for HTS
Tad-HTS-R137	CGGAATgcttcatgtttttggtgtgaatccg	Oligo to amplify target site for HTS
Tad-HTS-R138	CACTCAgctgacatttcatacttgacataag	Oligo to amplify target site for HTS
Tad-HTS-R139	CAGGCGgtagggacacacaaggaaga	Oligo to amplify target site for HTS
Tad-HTS-R140	CATGGCTTCTCATGTTGCTCATCTATGTCTC	Oligo to amplify target site for HTS
Tad-HTS-R141	TCCCGAggcgcttctccttgtagacg	Oligo to amplify target site for HTS
Tad-HTS-R142	TCCCGAtggtgtcttcacaacatgatacttc	Oligo to amplify target site for HTS
Tad-HTS-R143	TCGAAGcggagggtgccacaggatt	Oligo to amplify target site for HTS
Tad-HTS-R144	TCGGCAgcaagtaacaagaggatgatcaggc	Oligo to amplify target site for HTS
Hi-Tom-Blc-CasF-F1	ggagtgagtacggtgtgcTCTAGCTGTGGTTGGTGGTG	Oligo to amplify target site for HiTOM
Hi-Tom-Blc-CasF-R1	gagttggatgctggatggGCTGTTTCCTATTAACCCTTCCA	Oligo to amplify target site for HiTOM
SolyA7-gR3-Hi-TOM-F1	ggagtgagtacggtgtgcTGCGAGTGACTTCAAACTCC	Oligo to amplify target site for HiTOM
SolyA7-gR3-Hi-TOM-R1	gagttggatgctggatggGGAAGGAATAAGATTTCTAACCTGACC	Oligo to amplify target site for HiTOM
SolyA7-gR4-Hi-TOM-F1	ggagtgagtacggtgtgcGATCCCAAACGCATAGGCAG	Oligo to amplify target site for HiTOM
SolyA7-gR4-Hi-TOM-R1	gagttggatgctggatggGTCCCTGAAGAAGATTATTC	Oligo to amplify target site for HiTOM
pYPQ265E2-BB_F	cagcagcggggggtcaATGGCTCCGAAGAAGAAGAG	Primers for amplifying the backbone of pYPQ265E2
pYPQ265E2-BB_R	atttgGGGCCCGAGCTTAAGACTG	Primers for amplifying the backbone of pYPQ265E2
pYPQ265E3-BB_F	ctctattaatTCCGGAGGATCTAGCGGAG	Primers for amplifying the backbone of pYPQ265E3
pYPQ265E3-BB_R	ccacttcgctGACTTTCCGCTTCTTCTTTGG	Primers for amplifying the backbone of pYPQ265E3
TadDE-INS_F1	gcggaaagtcAGCGAAGTGGAGTTTTCAC	Primers for amplifying TadDE
TadDE-INS_R1	atcctccggaATTAATAGAGGACTGAGCCTTC	Primers for amplifying TadDE
pYPQ265E4-BB_F	aaaagtttaaTGGCGGCCGCCGACGTCC	Primers for amplifying the backbone of pYPQ265E4
pYPQ265E4-BB_R	cggagcctgcCTTCTTCTTCTTCGCCTGCCCCGCC	Primers for amplifying the backbone of pYPQ265E4
TadDE-INS_F2	gaagaagaagGCAGGCTCCGGTGGGAGC	Primers for amplifying the 2xUGI-NLS
TadDE-INS_R2	gcggccgccaTTAAACTTTTCTCTTTTTCTTAGGCTCAAATTCTG	Primers for amplifying the 2xUGI-NLS
gBlock-TadCBEa	TCTGAGGTGGAGTTTTCCCACGAGTACTGGATGAGACATGCCCTGACCCTGGCCAAGAGGGCACGGGATGAAGGCGCGGGGCCTGTGGGAGCCGTGCTGGTGCTGAACAATAGAGTGATCGGCGAGGGCTGGAACAGAGCCATCGGCCTGCACGACCCAACAGCCCATGCCGAAATTATGGCCCTGAGACAGGGCGGCCTGGTCATGCAGAACTACAGACTCTTTGACGCCACCCTGTACGTGACATTCGAGCCTTGCGTGATGTGCGCCGGCGCCATGATCAACTCTAGGATCGGCCGCGTGGTGTTTGGCGTGAGGAACTCAAAAAGAGGCGCCGCAGGCTCCCTGATGAACGTGCTGAACTACCCCGGCATGAATCACCGCGTCGAAATTACCGAG…	gBlock for generating TadCBEa
gBlock-TadCBEd	TCTGAGGTGGAGTTTTCCCACGAGTACTGGATGAGACATGCCCTGACCCTGGCCAAGAGGGCACGGGATGAGAGGAAAGCACCTGTGGGAGCCGTGCTGGTGCTGAACAATAGAGTGATCGGCGAGGGCTGGAACAGAGCCATCGGCCTGCACGACCCAACAGCCCATGCCGAAATTATTGCCCTGAGACAGGGCGGCCTGGTCATGCAGAACTACAGACTGATTGACGCCACCCTGTACGTGACATTCGAGCCTTGCGTGATGTGCGCCGGCGCCATGATCAACTCTAGGATCGGCCGCGTGGTGTTTGGCGTGAGGAACTCAAAAAGAGGCGCCGCAGGCTCCCTGATGAACGTGCTGAACTACCCCGGCATGAATCACCGCGTCGAAATTACCGAG…	gBlock for generating TadCBEd
gBlock-TadCBEd-V106W	TCTGAGGTGGAGTTTTCCCACGAGTACTGGATGAGACATGCCCTGACCCTGGCCAAGAGGGCACGGGATGAGAGGaAaGcaCCTGTGGGAGCCGTGCTGGTGCTGAACAATAGAGTGATCGGCGAGGGCTGGAACAGAGCCATCGGCCTGCACGACCCAACAGCCCATGCCGAAATTATtGCCCTGAGACAGGGCGGCCTGGTCATGCAGAACTACAGACTGATTGACGCCACCCTGTACGTGACATTCGAGCCTTGCGTGATGTGCGCCGGCGCCATGATCaACTCTAGGATCGGCCGCGTGGTGTTTGGCtgGAGGAACTCAAAAAGAGGCGCCGCAGGCTCCCTGATGAACGTGCTGAACTACCCCGGCATGAATCACCGCGTCGAAATTACCGAG…	gBlock for generating TadCBEd-V106W
gBlock-TadDE	TCTGAGGTGGAGTTTTCCCACGAGTACTGGATGAGACATGCCCTGACCCTGGCCAAGAGGGCACGGGATGAGGGGGAGGCGCCTGTGGGAGCCGTGCTGGTGCTGAACAATAGAGTGATCGGCGAGGGCTGGAACCGCCGCATCGGCCTGCACGACCCAACAGCCCATGCCGAAATTATGGCCCTGAGACAGGGCGGCCTGGTCATGCAGAACTCACGACTGATTGACGCCACCCTGTACGTGACATTCGAGCCTTGCGTGATGTGCGCCGGCGCCATGATCAACTCTAGGATCGGCCGCGTGGTGTTTGGCGTGAGGAACTCAAAAAGAGGCGCCGCAGGCTCCCTGATGAACGTGCTGAACTACCCCGGCATGAATCACCGCGTCGAAATTACCGAG…	gBlock for generating TadDE
