# Supplementary material for: High performance TadA-8e derived cytosine and dual base editors with undetectable off-target effects in plants
Source: Nat Commun. 2024 Jun 14;15:5103. doi: 10.1038/s41467-024-49473-w (PMC11178825; doi:10.1038/s41467-024-49473-w)
Supplement: Supplementary file 6 — Source Data [file 41467_2024_49473_MOESM6_ESM.xlsx]

## Sheet: Fig. 1b
Characterization of different base editors in rice protoplasts.
Sample	mutation type	editing efficiency (%)
CBE control-OsAAT-sgRNA01-rep1	C-T	50.08
CBE control-OsAAT-sgRNA01-rep1	A-G	0.07
CBE control-OsAAT-sgRNA01-rep2	C-T	51.54
CBE control-OsAAT-sgRNA01-rep2	A-G	0.08
CBE control-OsAAT-sgRNA01-rep3	C-T	57.41
CBE control-OsAAT-sgRNA01-rep3	A-G	0.06
CBE control-OsACC-sgRNA01-rep1	C-T	40.81
CBE control-OsACC-sgRNA01-rep1	A-G	2.74
CBE control-OsACC-sgRNA01-rep2	C-T	45.27
CBE control-OsACC-sgRNA01-rep2	A-G	3.77
CBE control-OsACC-sgRNA01-rep3	C-T	46.58
CBE control-OsACC-sgRNA01-rep3	A-G	2.88
CBE control-OsACTG-sgRNA01-rep1	C-T	30.11
CBE control-OsACTG-sgRNA01-rep1	A-G	0.06
CBE control-OsACTG-sgRNA01-rep2	C-T	32.61
CBE control-OsACTG-sgRNA01-rep2	A-G	0.02
CBE control-OsACTG-sgRNA01-rep3	C-T	36.24
CBE control-OsACTG-sgRNA01-rep3	A-G	0.04
CBE control-OsALS-sgRNA01-rep1	C-T	48.26
CBE control-OsALS-sgRNA01-rep1	A-G	0.07
CBE control-OsALS-sgRNA01-rep2	C-T	50.95
CBE control-OsALS-sgRNA01-rep2	A-G	0.07
CBE control-OsALS-sgRNA01-rep3	C-T	56.13
CBE control-OsALS-sgRNA01-rep3	A-G	0.04
CBE control-OsCDC48-sgRNA01-rep1	C-T	46.35
CBE control-OsCDC48-sgRNA01-rep1	A-G	0.24
CBE control-OsCDC48-sgRNA01-rep2	C-T	48.64
CBE control-OsCDC48-sgRNA01-rep2	A-G	0.28
CBE control-OsCDC48-sgRNA01-rep3	C-T	54.7
CBE control-OsCDC48-sgRNA01-rep3	A-G	0.18
CBE control-OsCGRS55-sgRNA01-rep1	C-T	41.79
CBE control-OsCGRS55-sgRNA01-rep1	A-G	0.03
CBE control-OsCGRS55-sgRNA01-rep2	C-T	50.33
CBE control-OsCGRS55-sgRNA01-rep2	A-G	0.04
CBE control-OsCGRS55-sgRNA01-rep3	C-T	51.04
CBE control-OsCGRS55-sgRNA01-rep3	A-G	0.02
CBE control-OsD18-sgRNA01-rep1	C-T	33.53
CBE control-OsD18-sgRNA01-rep1	A-G	0.09
CBE control-OsD18-sgRNA01-rep2	C-T	37.92
CBE control-OsD18-sgRNA01-rep2	A-G	0.12
CBE control-OsD18-sgRNA01-rep3	C-T	32.65
CBE control-OsD18-sgRNA01-rep3	A-G	1.23
CBE control-OsDEP1-sgRNA01-rep1	C-T	22.79
CBE control-OsDEP1-sgRNA01-rep1	A-G	0.07
CBE control-OsDEP1-sgRNA01-rep2	C-T	23.28
CBE control-OsDEP1-sgRNA01-rep2	A-G	0.23
CBE control-OsDEP1-sgRNA01-rep3	C-T	29.43
CBE control-OsDEP1-sgRNA01-rep3	A-G	0.08
CBE control-OsEV-sgRNA01-rep1	C-T	46.62
CBE control-OsEV-sgRNA01-rep1	A-G	0.04
CBE control-OsEV-sgRNA01-rep2	C-T	48.89
CBE control-OsEV-sgRNA01-rep2	A-G	0.1
CBE control-OsEV-sgRNA01-rep3	C-T	55.39
CBE control-OsEV-sgRNA01-rep3	A-G	0.09
CBE control-OsGRF1-sgRNA01-rep1	C-T	33.57
CBE control-OsGRF1-sgRNA01-rep1	A-G	0
CBE control-OsGRF1-sgRNA01-rep2	C-T	31.18
CBE control-OsGRF1-sgRNA01-rep2	A-G	0
CBE control-OsGRF1-sgRNA01-rep3	C-T	38.46
CBE control-OsGRF1-sgRNA01-rep3	A-G	0
ABE control-OsAAT-sgRNA01-rep1	C-T	0.56
ABE control-OsAAT-sgRNA01-rep1	A-G	17.95
ABE control-OsAAT-sgRNA01-rep2	C-T	0.66
ABE control-OsAAT-sgRNA01-rep2	A-G	22.27
ABE control-OsAAT-sgRNA01-rep3	C-T	0.57
ABE control-OsAAT-sgRNA01-rep3	A-G	23.37
ABE control-OsACC-sgRNA01-rep1	C-T	5.12
ABE control-OsACC-sgRNA01-rep1	A-G	16.7
ABE control-OsACC-sgRNA01-rep2	C-T	6.1
ABE control-OsACC-sgRNA01-rep2	A-G	18.62
ABE control-OsACC-sgRNA01-rep3	C-T	6.31
ABE control-OsACC-sgRNA01-rep3	A-G	21.19
ABE control-OsACTG-sgRNA01-rep1	C-T	0.33
ABE control-OsACTG-sgRNA01-rep1	A-G	3.32
ABE control-OsACTG-sgRNA01-rep2	C-T	0.36
ABE control-OsACTG-sgRNA01-rep2	A-G	3.92
ABE control-OsACTG-sgRNA01-rep3	C-T	0.43
ABE control-OsACTG-sgRNA01-rep3	A-G	4.12
ABE control-OsALS-sgRNA01-rep1	C-T	3.02
ABE control-OsALS-sgRNA01-rep1	A-G	11.01
ABE control-OsALS-sgRNA01-rep2	C-T	3.76
ABE control-OsALS-sgRNA01-rep2	A-G	11.66
ABE control-OsALS-sgRNA01-rep3	C-T	4.53
ABE control-OsALS-sgRNA01-rep3	A-G	13.31
ABE control-OsCDC48-sgRNA01-rep1	C-T	0.97
ABE control-OsCDC48-sgRNA01-rep1	A-G	19.75
ABE control-OsCDC48-sgRNA01-rep2	C-T	1.3
ABE control-OsCDC48-sgRNA01-rep2	A-G	25.12
ABE control-OsCDC48-sgRNA01-rep3	C-T	1.1
ABE control-OsCDC48-sgRNA01-rep3	A-G	28.61
ABE control-OsCGRS55-sgRNA01-rep1	C-T	1.96
ABE control-OsCGRS55-sgRNA01-rep1	A-G	6.09
ABE control-OsCGRS55-sgRNA01-rep2	C-T	1.95
ABE control-OsCGRS55-sgRNA01-rep2	A-G	6.01
ABE control-OsCGRS55-sgRNA01-rep3	C-T	2.43
ABE control-OsCGRS55-sgRNA01-rep3	A-G	6.49
ABE control-OsD18-sgRNA01-rep1	C-T	0.21
ABE control-OsD18-sgRNA01-rep1	A-G	20.15
ABE control-OsD18-sgRNA01-rep2	C-T	0.37
ABE control-OsD18-sgRNA01-rep2	A-G	24.76
ABE control-OsD18-sgRNA01-rep3	C-T	0.26
ABE control-OsD18-sgRNA01-rep3	A-G	24.79
ABE control-OsDEP1-sgRNA01-rep1	C-T	0.18
ABE control-OsDEP1-sgRNA01-rep1	A-G	20.43
ABE control-OsDEP1-sgRNA01-rep2	C-T	0.2
ABE control-OsDEP1-sgRNA01-rep2	A-G	21.77
ABE control-OsDEP1-sgRNA01-rep3	C-T	0.36
ABE control-OsDEP1-sgRNA01-rep3	A-G	24.22
ABE control-OsEV-sgRNA01-rep1	C-T	0.43
ABE control-OsEV-sgRNA01-rep1	A-G	20.17
ABE control-OsEV-sgRNA01-rep2	C-T	0.64
ABE control-OsEV-sgRNA01-rep2	A-G	25.86
ABE control-OsEV-sgRNA01-rep3	C-T	0.55
ABE control-OsEV-sgRNA01-rep3	A-G	26.06
ABE control-OsGRF1-sgRNA01-rep1	C-T	0.21
ABE control-OsGRF1-sgRNA01-rep1	A-G	1.19
ABE control-OsGRF1-sgRNA01-rep2	C-T	0.17
ABE control-OsGRF1-sgRNA01-rep2	A-G	1.29
ABE control-OsGRF1-sgRNA01-rep3	C-T	0.31
ABE control-OsGRF1-sgRNA01-rep3	A-G	1.53
TadCBEa-OsAAT-sgRNA01-rep1	C-T	26.4
TadCBEa-OsAAT-sgRNA01-rep1	A-G	4.89
TadCBEa-OsAAT-sgRNA01-rep2	C-T	29.94
TadCBEa-OsAAT-sgRNA01-rep2	A-G	5.19
TadCBEa-OsAAT-sgRNA01-rep3	C-T	28.68
TadCBEa-OsAAT-sgRNA01-rep3	A-G	5.11
TadCBEa-OsACC-sgRNA01-rep1	C-T	39.39
TadCBEa-OsACC-sgRNA01-rep1	A-G	9.89
TadCBEa-OsACC-sgRNA01-rep2	C-T	46
TadCBEa-OsACC-sgRNA01-rep2	A-G	11.9
TadCBEa-OsACC-sgRNA01-rep3	C-T	42.65
TadCBEa-OsACC-sgRNA01-rep3	A-G	10.61
TadCBEa-OsACTG-sgRNA01-rep1	C-T	28.17
TadCBEa-OsACTG-sgRNA01-rep1	A-G	0.34
TadCBEa-OsACTG-sgRNA01-rep2	C-T	31.7
TadCBEa-OsACTG-sgRNA01-rep2	A-G	0.47
TadCBEa-OsACTG-sgRNA01-rep3	C-T	31.73
TadCBEa-OsACTG-sgRNA01-rep3	A-G	0.46
TadCBEa-OsALS-sgRNA01-rep1	C-T	40.2
TadCBEa-OsALS-sgRNA01-rep1	A-G	0.39
TadCBEa-OsALS-sgRNA01-rep2	C-T	45.65
TadCBEa-OsALS-sgRNA01-rep2	A-G	0.61
TadCBEa-OsALS-sgRNA01-rep3	C-T	45.03
TadCBEa-OsALS-sgRNA01-rep3	A-G	0.4
TadCBEa-OsCDC48-sgRNA01-rep1	C-T	53.55
TadCBEa-OsCDC48-sgRNA01-rep1	A-G	29.87
TadCBEa-OsCDC48-sgRNA01-rep2	C-T	56.65
TadCBEa-OsCDC48-sgRNA01-rep2	A-G	31.83
TadCBEa-OsCDC48-sgRNA01-rep3	C-T	55.92
TadCBEa-OsCDC48-sgRNA01-rep3	A-G	32.49
TadCBEa-OsCGRS55-sgRNA01-rep1	C-T	46.82
TadCBEa-OsCGRS55-sgRNA01-rep1	A-G	0.79
TadCBEa-OsCGRS55-sgRNA01-rep2	C-T	53.73
TadCBEa-OsCGRS55-sgRNA01-rep2	A-G	0.9
TadCBEa-OsCGRS55-sgRNA01-rep3	C-T	47.26
TadCBEa-OsCGRS55-sgRNA01-rep3	A-G	0.77
TadCBEa-OsD18-sgRNA01-rep1	C-T	39.73
TadCBEa-OsD18-sgRNA01-rep1	A-G	8.51
TadCBEa-OsD18-sgRNA01-rep2	C-T	36.18
TadCBEa-OsD18-sgRNA01-rep2	A-G	5.98
TadCBEa-OsD18-sgRNA01-rep3	C-T	31.91
TadCBEa-OsD18-sgRNA01-rep3	A-G	6.64
TadCBEa-OsDEP1-sgRNA01-rep1	C-T	17.12
TadCBEa-OsDEP1-sgRNA01-rep1	A-G	13.01
TadCBEa-OsDEP1-sgRNA01-rep2	C-T	12.31
TadCBEa-OsDEP1-sgRNA01-rep2	A-G	9.1
TadCBEa-OsDEP1-sgRNA01-rep3	C-T	14.07
TadCBEa-OsDEP1-sgRNA01-rep3	A-G	11.56
TadCBEa-OsEV-sgRNA01-rep1	C-T	46.84
TadCBEa-OsEV-sgRNA01-rep1	A-G	32.99
TadCBEa-OsEV-sgRNA01-rep2	C-T	50.38
TadCBEa-OsEV-sgRNA01-rep2	A-G	34.93
TadCBEa-OsEV-sgRNA01-rep3	C-T	49.89
TadCBEa-OsEV-sgRNA01-rep3	A-G	35.05
TadCBEa-OsGRF1-sgRNA01-rep1	C-T	36.23
TadCBEa-OsGRF1-sgRNA01-rep1	A-G	0.08
TadCBEa-OsGRF1-sgRNA01-rep2	C-T	40.72
TadCBEa-OsGRF1-sgRNA01-rep2	A-G	0.06
TadCBEa-OsGRF1-sgRNA01-rep3	C-T	39.61
TadCBEa-OsGRF1-sgRNA01-rep3	A-G	0.12
TadCBEd-OsAAT-sgRNA01-rep1	C-T	35.31
TadCBEd-OsAAT-sgRNA01-rep1	A-G	1.12
TadCBEd-OsAAT-sgRNA01-rep2	C-T	39.38
TadCBEd-OsAAT-sgRNA01-rep2	A-G	1.4
TadCBEd-OsAAT-sgRNA01-rep3	C-T	41.69
TadCBEd-OsAAT-sgRNA01-rep3	A-G	1.53
TadCBEd-OsACC-sgRNA01-rep1	C-T	21.2
TadCBEd-OsACC-sgRNA01-rep1	A-G	6.58
TadCBEd-OsACC-sgRNA01-rep2	C-T	24.59
TadCBEd-OsACC-sgRNA01-rep2	A-G	8.66
TadCBEd-OsACC-sgRNA01-rep3	C-T	25.37
TadCBEd-OsACC-sgRNA01-rep3	A-G	9.05
TadCBEd-OsACTG-sgRNA01-rep1	C-T	27.23
TadCBEd-OsACTG-sgRNA01-rep1	A-G	0.13
TadCBEd-OsACTG-sgRNA01-rep2	C-T	26.01
TadCBEd-OsACTG-sgRNA01-rep2	A-G	0.12
TadCBEd-OsACTG-sgRNA01-rep3	C-T	30.64
TadCBEd-OsACTG-sgRNA01-rep3	A-G	0.16
TadCBEd-OsALS-sgRNA01-rep1	C-T	37.65
TadCBEd-OsALS-sgRNA01-rep1	A-G	0.87
TadCBEd-OsALS-sgRNA01-rep2	C-T	37.5
TadCBEd-OsALS-sgRNA01-rep2	A-G	1.05
TadCBEd-OsALS-sgRNA01-rep3	C-T	43.68
TadCBEd-OsALS-sgRNA01-rep3	A-G	1.26
TadCBEd-OsCDC48-sgRNA01-rep1	C-T	43.73
TadCBEd-OsCDC48-sgRNA01-rep1	A-G	7.62
TadCBEd-OsCDC48-sgRNA01-rep2	C-T	47.41
TadCBEd-OsCDC48-sgRNA01-rep2	A-G	8.05
TadCBEd-OsCDC48-sgRNA01-rep3	C-T	50.47
TadCBEd-OsCDC48-sgRNA01-rep3	A-G	10
TadCBEd-OsCGRS55-sgRNA01-rep1	C-T	40.32
TadCBEd-OsCGRS55-sgRNA01-rep1	A-G	0.23
TadCBEd-OsCGRS55-sgRNA01-rep2	C-T	43.23
TadCBEd-OsCGRS55-sgRNA01-rep2	A-G	0.33
TadCBEd-OsCGRS55-sgRNA01-rep3	C-T	43.42
TadCBEd-OsCGRS55-sgRNA01-rep3	A-G	0.39
TadCBEd-OsD18-sgRNA01-rep1	C-T	30.79
TadCBEd-OsD18-sgRNA01-rep1	A-G	2.17
TadCBEd-OsD18-sgRNA01-rep2	C-T	27.97
TadCBEd-OsD18-sgRNA01-rep2	A-G	2.17
TadCBEd-OsD18-sgRNA01-rep3	C-T	33.43
TadCBEd-OsD18-sgRNA01-rep3	A-G	2.38
TadCBEd-OsDEP1-sgRNA01-rep1	C-T	23.18
TadCBEd-OsDEP1-sgRNA01-rep1	A-G	5.69
TadCBEd-OsDEP1-sgRNA01-rep2	C-T	26.26
TadCBEd-OsDEP1-sgRNA01-rep2	A-G	6.59
TadCBEd-OsDEP1-sgRNA01-rep3	C-T	25.43
TadCBEd-OsDEP1-sgRNA01-rep3	A-G	6.48
TadCBEd-OsEV-sgRNA01-rep1	C-T	38.75
TadCBEd-OsEV-sgRNA01-rep1	A-G	21.27
TadCBEd-OsEV-sgRNA01-rep2	C-T	40.82
TadCBEd-OsEV-sgRNA01-rep2	A-G	24.14
TadCBEd-OsEV-sgRNA01-rep3	C-T	46.94
TadCBEd-OsEV-sgRNA01-rep3	A-G	27.58
TadCBEd-OsGRF1-sgRNA01-rep1	C-T	23.37
TadCBEd-OsGRF1-sgRNA01-rep1	A-G	0.15
TadCBEd-OsGRF1-sgRNA01-rep2	C-T	33.45
TadCBEd-OsGRF1-sgRNA01-rep2	A-G	0.07
TadCBEd-OsGRF1-sgRNA01-rep3	C-T	37.43
TadCBEd-OsGRF1-sgRNA01-rep3	A-G	0.09
TadCBEd_V106W-OsAAT-sgRNA01-rep1	C-T	21
TadCBEd_V106W-OsAAT-sgRNA01-rep1	A-G	0.67
TadCBEd_V106W-OsAAT-sgRNA01-rep2	C-T	20.33
TadCBEd_V106W-OsAAT-sgRNA01-rep2	A-G	0.48
TadCBEd_V106W-OsAAT-sgRNA01-rep3	C-T	21.52
TadCBEd_V106W-OsAAT-sgRNA01-rep3	A-G	0.52
TadCBEd_V106W-OsACC-sgRNA01-rep1	C-T	39.36
TadCBEd_V106W-OsACC-sgRNA01-rep1	A-G	1.52
TadCBEd_V106W-OsACC-sgRNA01-rep2	C-T	39.86
TadCBEd_V106W-OsACC-sgRNA01-rep2	A-G	1.57
TadCBEd_V106W-OsACC-sgRNA01-rep3	C-T	38.9
TadCBEd_V106W-OsACC-sgRNA01-rep3	A-G	1.73
TadCBEd_V106W-OsACTG-sgRNA01-rep1	C-T	28.63
TadCBEd_V106W-OsACTG-sgRNA01-rep1	A-G	0.09
TadCBEd_V106W-OsACTG-sgRNA01-rep2	C-T	24.64
TadCBEd_V106W-OsACTG-sgRNA01-rep2	A-G	0.05
TadCBEd_V106W-OsACTG-sgRNA01-rep3	C-T	27.17
TadCBEd_V106W-OsACTG-sgRNA01-rep3	A-G	0.05
TadCBEd_V106W-OsALS-sgRNA01-rep1	C-T	49.68
TadCBEd_V106W-OsALS-sgRNA01-rep1	A-G	0.61
TadCBEd_V106W-OsALS-sgRNA01-rep2	C-T	43.45
TadCBEd_V106W-OsALS-sgRNA01-rep2	A-G	0.51
TadCBEd_V106W-OsALS-sgRNA01-rep3	C-T	50.19
TadCBEd_V106W-OsALS-sgRNA01-rep3	A-G	0.49
TadCBEd_V106W-OsCDC48-sgRNA01-rep1	C-T	55.01
TadCBEd_V106W-OsCDC48-sgRNA01-rep1	A-G	5.26
TadCBEd_V106W-OsCDC48-sgRNA01-rep2	C-T	51.62
TadCBEd_V106W-OsCDC48-sgRNA01-rep2	A-G	5.42
TadCBEd_V106W-OsCDC48-sgRNA01-rep3	C-T	54.35
TadCBEd_V106W-OsCDC48-sgRNA01-rep3	A-G	5.51
TadCBEd_V106W-OsCGRS55-sgRNA01-rep1	C-T	53.08
TadCBEd_V106W-OsCGRS55-sgRNA01-rep1	A-G	0.37
TadCBEd_V106W-OsCGRS55-sgRNA01-rep2	C-T	49.55
TadCBEd_V106W-OsCGRS55-sgRNA01-rep2	A-G	0.28
TadCBEd_V106W-OsCGRS55-sgRNA01-rep3	C-T	49.9
TadCBEd_V106W-OsCGRS55-sgRNA01-rep3	A-G	0.19
TadCBEd_V106W-OsD18-sgRNA01-rep1	C-T	29.2
TadCBEd_V106W-OsD18-sgRNA01-rep1	A-G	1.46
TadCBEd_V106W-OsD18-sgRNA01-rep2	C-T	46.48
TadCBEd_V106W-OsD18-sgRNA01-rep2	A-G	1.36
TadCBEd_V106W-OsD18-sgRNA01-rep3	C-T	37.28
TadCBEd_V106W-OsD18-sgRNA01-rep3	A-G	1.16
TadCBEd_V106W-OsDEP1-sgRNA01-rep1	C-T	26.17
TadCBEd_V106W-OsDEP1-sgRNA01-rep1	A-G	2.47
TadCBEd_V106W-OsDEP1-sgRNA01-rep2	C-T	27.13
TadCBEd_V106W-OsDEP1-sgRNA01-rep2	A-G	2.56
TadCBEd_V106W-OsDEP1-sgRNA01-rep3	C-T	24.77
TadCBEd_V106W-OsDEP1-sgRNA01-rep3	A-G	2.04
TadCBEd_V106W-OsEV-sgRNA01-rep1	C-T	51.68
TadCBEd_V106W-OsEV-sgRNA01-rep1	A-G	10.25
TadCBEd_V106W-OsEV-sgRNA01-rep2	C-T	45.61
TadCBEd_V106W-OsEV-sgRNA01-rep2	A-G	8.79
TadCBEd_V106W-OsEV-sgRNA01-rep3	C-T	51.24
TadCBEd_V106W-OsEV-sgRNA01-rep3	A-G	10.5
TadCBEd_V106W-OsGRF1-sgRNA01-rep1	C-T	24.76
TadCBEd_V106W-OsGRF1-sgRNA01-rep1	A-G	0.09
TadCBEd_V106W-OsGRF1-sgRNA01-rep2	C-T	30.98
TadCBEd_V106W-OsGRF1-sgRNA01-rep2	A-G	0.09
TadCBEd_V106W-OsGRF1-sgRNA01-rep3	C-T	33.28
TadCBEd_V106W-OsGRF1-sgRNA01-rep3	A-G	0.09
TadDE-OsAAT-sgRNA01-rep1	C-T	19.37
TadDE-OsAAT-sgRNA01-rep1	A-G	9.85
TadDE-OsAAT-sgRNA01-rep2	C-T	13.22
TadDE-OsAAT-sgRNA01-rep2	A-G	6.05
TadDE-OsAAT-sgRNA01-rep3	C-T	21.63
TadDE-OsAAT-sgRNA01-rep3	A-G	11.3
TadDE-OsACC-sgRNA01-rep1	C-T	25.59
TadDE-OsACC-sgRNA01-rep1	A-G	22.08
TadDE-OsACC-sgRNA01-rep2	C-T	24.53
TadDE-OsACC-sgRNA01-rep2	A-G	21.43
TadDE-OsACC-sgRNA01-rep3	C-T	34.28
TadDE-OsACC-sgRNA01-rep3	A-G	38.3
TadDE-OsACTG-sgRNA01-rep1	C-T	16.34
TadDE-OsACTG-sgRNA01-rep1	A-G	1.65
TadDE-OsACTG-sgRNA01-rep2	C-T	15.07
TadDE-OsACTG-sgRNA01-rep2	A-G	0.99
TadDE-OsACTG-sgRNA01-rep3	C-T	17.29
TadDE-OsACTG-sgRNA01-rep3	A-G	1.94
TadDE-OsALS-sgRNA01-rep1	C-T	40.79
TadDE-OsALS-sgRNA01-rep1	A-G	23.75
TadDE-OsALS-sgRNA01-rep2	C-T	38.17
TadDE-OsALS-sgRNA01-rep2	A-G	20.98
TadDE-OsALS-sgRNA01-rep3	C-T	45.54
TadDE-OsALS-sgRNA01-rep3	A-G	28.12
TadDE-OsCDC48-sgRNA01-rep1	C-T	43.74
TadDE-OsCDC48-sgRNA01-rep1	A-G	43.88
TadDE-OsCDC48-sgRNA01-rep2	C-T	37.19
TadDE-OsCDC48-sgRNA01-rep2	A-G	29.97
TadDE-OsCDC48-sgRNA01-rep3	C-T	48.2
TadDE-OsCDC48-sgRNA01-rep3	A-G	48.57
TadDE-OsCGRS55-sgRNA01-rep1	C-T	41.09
TadDE-OsCGRS55-sgRNA01-rep1	A-G	5.61
TadDE-OsCGRS55-sgRNA01-rep2	C-T	35.94
TadDE-OsCGRS55-sgRNA01-rep2	A-G	3.92
TadDE-OsCGRS55-sgRNA01-rep3	C-T	46.11
TadDE-OsCGRS55-sgRNA01-rep3	A-G	6.58
TadDE-OsD18-sgRNA01-rep1	C-T	25
TadDE-OsD18-sgRNA01-rep1	A-G	27.53
TadDE-OsD18-sgRNA01-rep2	C-T	28.27
TadDE-OsD18-sgRNA01-rep2	A-G	14.82
TadDE-OsD18-sgRNA01-rep3	C-T	16.58
TadDE-OsD18-sgRNA01-rep3	A-G	14.02
TadDE-OsDEP1-sgRNA01-rep1	C-T	11.1
TadDE-OsDEP1-sgRNA01-rep1	A-G	20.52
TadDE-OsDEP1-sgRNA01-rep2	C-T	10.48
TadDE-OsDEP1-sgRNA01-rep2	A-G	19.2
TadDE-OsDEP1-sgRNA01-rep3	C-T	13.41
TadDE-OsDEP1-sgRNA01-rep3	A-G	23.82
TadDE-OsEV-sgRNA01-rep1	C-T	22.93
TadDE-OsEV-sgRNA01-rep1	A-G	33.95
TadDE-OsEV-sgRNA01-rep2	C-T	24.57
TadDE-OsEV-sgRNA01-rep2	A-G	29.58
TadDE-OsEV-sgRNA01-rep3	C-T	26.37
TadDE-OsEV-sgRNA01-rep3	A-G	50.77
TadDE-OsGRF1-sgRNA01-rep1	C-T	19.59
TadDE-OsGRF1-sgRNA01-rep1	A-G	0.45
TadDE-OsGRF1-sgRNA01-rep2	C-T	19
TadDE-OsGRF1-sgRNA01-rep2	A-G	0.27
TadDE-OsGRF1-sgRNA01-rep3	C-T	22.84
TadDE-OsGRF1-sgRNA01-rep3	A-G	0.37
eTd-CBE-OsAAT-sgRNA01-rep1	C-T	2.94
eTd-CBE-OsAAT-sgRNA01-rep1	A-G	0.08
eTd-CBE-OsAAT-sgRNA01-rep2	C-T	2.66
eTd-CBE-OsAAT-sgRNA01-rep2	A-G	0.08
eTd-CBE-OsAAT-sgRNA01-rep3	C-T	3.07
eTd-CBE-OsAAT-sgRNA01-rep3	A-G	0.08
eTd-CBE-OsACC-sgRNA01-rep1	C-T	10.79
eTd-CBE-OsACC-sgRNA01-rep1	A-G	4.4
eTd-CBE-OsACC-sgRNA01-rep2	C-T	9.44
eTd-CBE-OsACC-sgRNA01-rep2	A-G	3.68
eTd-CBE-OsACC-sgRNA01-rep3	C-T	13.22
eTd-CBE-OsACC-sgRNA01-rep3	A-G	1.44
eTd-CBE-OsACTG-sgRNA01-rep1	C-T	9.11
eTd-CBE-OsACTG-sgRNA01-rep1	A-G	0.06
eTd-CBE-OsACTG-sgRNA01-rep2	C-T	7.96
eTd-CBE-OsACTG-sgRNA01-rep2	A-G	0.04
eTd-CBE-OsACTG-sgRNA01-rep3	C-T	10.87
eTd-CBE-OsACTG-sgRNA01-rep3	A-G	0.09
eTd-CBE-OsALS-sgRNA01-rep1	C-T	15.03
eTd-CBE-OsALS-sgRNA01-rep1	A-G	0.06
eTd-CBE-OsALS-sgRNA01-rep2	C-T	17.36
eTd-CBE-OsALS-sgRNA01-rep2	A-G	1.11
eTd-CBE-OsALS-sgRNA01-rep3	C-T	18.54
eTd-CBE-OsALS-sgRNA01-rep3	A-G	0.08
eTd-CBE-OsCDC48-sgRNA01-rep1	C-T	16.71
eTd-CBE-OsCDC48-sgRNA01-rep1	A-G	1.5
eTd-CBE-OsCDC48-sgRNA01-rep2	C-T	15.91
eTd-CBE-OsCDC48-sgRNA01-rep2	A-G	2.27
eTd-CBE-OsCDC48-sgRNA01-rep3	C-T	20.36
eTd-CBE-OsCDC48-sgRNA01-rep3	A-G	1.72
eTd-CBE-OsCGRS55-sgRNA01-rep1	C-T	30.27
eTd-CBE-OsCGRS55-sgRNA01-rep1	A-G	0.07
eTd-CBE-OsCGRS55-sgRNA01-rep2	C-T	31.26
eTd-CBE-OsCGRS55-sgRNA01-rep2	A-G	0.32
eTd-CBE-OsCGRS55-sgRNA01-rep3	C-T	35.72
eTd-CBE-OsCGRS55-sgRNA01-rep3	A-G	0.04
eTd-CBE-OsD18-sgRNA01-rep1	C-T	6.43
eTd-CBE-OsD18-sgRNA01-rep1	A-G	1.34
eTd-CBE-OsD18-sgRNA01-rep2	C-T	11.45
eTd-CBE-OsD18-sgRNA01-rep2	A-G	1.68
eTd-CBE-OsD18-sgRNA01-rep3	C-T	6.12
eTd-CBE-OsD18-sgRNA01-rep3	A-G	1.33
eTd-CBE-OsDEP1-sgRNA01-rep1	C-T	0.74
eTd-CBE-OsDEP1-sgRNA01-rep1	A-G	0.4
eTd-CBE-OsDEP1-sgRNA01-rep2	C-T	0.98
eTd-CBE-OsDEP1-sgRNA01-rep2	A-G	0.49
eTd-CBE-OsDEP1-sgRNA01-rep3	C-T	0.82
eTd-CBE-OsDEP1-sgRNA01-rep3	A-G	0.65
eTd-CBE-OsEV-sgRNA01-rep1	C-T	6.61
eTd-CBE-OsEV-sgRNA01-rep1	A-G	2.47
eTd-CBE-OsEV-sgRNA01-rep2	C-T	8.58
eTd-CBE-OsEV-sgRNA01-rep2	A-G	2.53
eTd-CBE-OsEV-sgRNA01-rep3	C-T	6.89
eTd-CBE-OsEV-sgRNA01-rep3	A-G	3.45
eTd-CBE-OsGRF1-sgRNA01-rep1	C-T	22.52
eTd-CBE-OsGRF1-sgRNA01-rep1	A-G	0
eTd-CBE-OsGRF1-sgRNA01-rep2	C-T	20.16
eTd-CBE-OsGRF1-sgRNA01-rep2	A-G	0.81
eTd-CBE-OsGRF1-sgRNA01-rep3	C-T	19.56
eTd-CBE-OsGRF1-sgRNA01-rep3	A-G	0
Td-CBEmax-OsAAT-sgRNA01-rep1	C-T	6.14
Td-CBEmax-OsAAT-sgRNA01-rep1	A-G	0.22
Td-CBEmax-OsAAT-sgRNA01-rep2	C-T	7.06
Td-CBEmax-OsAAT-sgRNA01-rep2	A-G	0.79
Td-CBEmax-OsAAT-sgRNA01-rep3	C-T	5.91
Td-CBEmax-OsAAT-sgRNA01-rep3	A-G	0.15
Td-CBEmax-OsACC-sgRNA01-rep1	C-T	26.74
Td-CBEmax-OsACC-sgRNA01-rep1	A-G	4.83
Td-CBEmax-OsACC-sgRNA01-rep2	C-T	29.06
Td-CBEmax-OsACC-sgRNA01-rep2	A-G	3.18
Td-CBEmax-OsACC-sgRNA01-rep3	C-T	33.08
Td-CBEmax-OsACC-sgRNA01-rep3	A-G	1.42
Td-CBEmax-OsACTG-sgRNA01-rep1	C-T	24.53
Td-CBEmax-OsACTG-sgRNA01-rep1	A-G	0.09
Td-CBEmax-OsACTG-sgRNA01-rep2	C-T	24.19
Td-CBEmax-OsACTG-sgRNA01-rep2	A-G	0.24
Td-CBEmax-OsACTG-sgRNA01-rep3	C-T	22.12
Td-CBEmax-OsACTG-sgRNA01-rep3	A-G	0.06
Td-CBEmax-OsALS-sgRNA01-rep1	C-T	37.88
Td-CBEmax-OsALS-sgRNA01-rep1	A-G	0.23
Td-CBEmax-OsALS-sgRNA01-rep2	C-T	36.47
Td-CBEmax-OsALS-sgRNA01-rep2	A-G	3.4
Td-CBEmax-OsALS-sgRNA01-rep3	C-T	36.83
Td-CBEmax-OsALS-sgRNA01-rep3	A-G	0.14
Td-CBEmax-OsCDC48-sgRNA01-rep1	C-T	49.11
Td-CBEmax-OsCDC48-sgRNA01-rep1	A-G	0.98
Td-CBEmax-OsCDC48-sgRNA01-rep2	C-T	43.78
Td-CBEmax-OsCDC48-sgRNA01-rep2	A-G	3.82
Td-CBEmax-OsCDC48-sgRNA01-rep3	C-T	49.04
Td-CBEmax-OsCDC48-sgRNA01-rep3	A-G	0.79
Td-CBEmax-OsCGRS55-sgRNA01-rep1	C-T	51.07
Td-CBEmax-OsCGRS55-sgRNA01-rep1	A-G	0.05
Td-CBEmax-OsCGRS55-sgRNA01-rep2	C-T	47.48
Td-CBEmax-OsCGRS55-sgRNA01-rep2	A-G	0.41
Td-CBEmax-OsCGRS55-sgRNA01-rep3	C-T	49.85
Td-CBEmax-OsCGRS55-sgRNA01-rep3	A-G	0.06
Td-CBEmax-OsD18-sgRNA01-rep1	C-T	31.11
Td-CBEmax-OsD18-sgRNA01-rep1	A-G	0.51
Td-CBEmax-OsD18-sgRNA01-rep2	C-T	29.23
Td-CBEmax-OsD18-sgRNA01-rep2	A-G	1.14
Td-CBEmax-OsD18-sgRNA01-rep3	C-T	43.94
Td-CBEmax-OsD18-sgRNA01-rep3	A-G	0.73
Td-CBEmax-OsDEP1-sgRNA01-rep1	C-T	5.92
Td-CBEmax-OsDEP1-sgRNA01-rep1	A-G	0.43
Td-CBEmax-OsDEP1-sgRNA01-rep2	C-T	5.76
Td-CBEmax-OsDEP1-sgRNA01-rep2	A-G	0.43
Td-CBEmax-OsDEP1-sgRNA01-rep3	C-T	7.32
Td-CBEmax-OsDEP1-sgRNA01-rep3	A-G	0.63
Td-CBEmax-OsEV-sgRNA01-rep1	C-T	24.04
Td-CBEmax-OsEV-sgRNA01-rep1	A-G	12.85
Td-CBEmax-OsEV-sgRNA01-rep2	C-T	29.67
Td-CBEmax-OsEV-sgRNA01-rep2	A-G	10.2
Td-CBEmax-OsEV-sgRNA01-rep3	C-T	24.01
Td-CBEmax-OsEV-sgRNA01-rep3	A-G	8.41
Td-CBEmax-OsGRF1-sgRNA01-rep1	C-T	27.89
Td-CBEmax-OsGRF1-sgRNA01-rep1	A-G	0.11
Td-CBEmax-OsGRF1-sgRNA01-rep2	C-T	30.98
Td-CBEmax-OsGRF1-sgRNA01-rep2	A-G	0.13
Td-CBEmax-OsGRF1-sgRNA01-rep3	C-T	31.12
Td-CBEmax-OsGRF1-sgRNA01-rep3	A-G	0.09
TadDE-NG-OsAAT-sgRNA01-rep1	C-T	14.63
TadDE-NG-OsAAT-sgRNA01-rep1	A-G	5.66
TadDE-NG-OsAAT-sgRNA01-rep2	C-T	13.82
TadDE-NG-OsAAT-sgRNA01-rep2	A-G	5.78
TadDE-NG-OsAAT-sgRNA01-rep3	C-T	19.12
TadDE-NG-OsAAT-sgRNA01-rep3	A-G	7.67
TadDE-NG-OsACC-sgRNA01-rep1	C-T	10.26
TadDE-NG-OsACC-sgRNA01-rep1	A-G	11.6
TadDE-NG-OsACC-sgRNA01-rep2	C-T	9.12
TadDE-NG-OsACC-sgRNA01-rep2	A-G	11.01
TadDE-NG-OsACC-sgRNA01-rep3	C-T	13.38
TadDE-NG-OsACC-sgRNA01-rep3	A-G	18.2
TadDE-NG-OsACTG-sgRNA01-rep1	C-T	1
TadDE-NG-OsACTG-sgRNA01-rep1	A-G	0.06
TadDE-NG-OsACTG-sgRNA01-rep2	C-T	2.18
TadDE-NG-OsACTG-sgRNA01-rep2	A-G	0.08
TadDE-NG-OsACTG-sgRNA01-rep3	C-T	1.01
TadDE-NG-OsACTG-sgRNA01-rep3	A-G	0.12
TadDE-NG-OsALS-sgRNA01-rep1	C-T	28.28
TadDE-NG-OsALS-sgRNA01-rep1	A-G	6.76
TadDE-NG-OsALS-sgRNA01-rep2	C-T	24.71
TadDE-NG-OsALS-sgRNA01-rep2	A-G	5.01
TadDE-NG-OsALS-sgRNA01-rep3	C-T	34.44
TadDE-NG-OsALS-sgRNA01-rep3	A-G	8.32
TadDE-NG-OsCDC48-sgRNA01-rep1	C-T	4.02
TadDE-NG-OsCDC48-sgRNA01-rep1	A-G	4.9
TadDE-NG-OsCDC48-sgRNA01-rep2	C-T	6.15
TadDE-NG-OsCDC48-sgRNA01-rep2	A-G	3.54
TadDE-NG-OsCDC48-sgRNA01-rep3	C-T	4.26
TadDE-NG-OsCDC48-sgRNA01-rep3	A-G	5.16
TadDE-NG-OsCGRS55-sgRNA01-rep1	C-T	25.41
TadDE-NG-OsCGRS55-sgRNA01-rep1	A-G	2.29
TadDE-NG-OsCGRS55-sgRNA01-rep2	C-T	23.79
TadDE-NG-OsCGRS55-sgRNA01-rep2	A-G	1.99
TadDE-NG-OsCGRS55-sgRNA01-rep3	C-T	31.13
TadDE-NG-OsCGRS55-sgRNA01-rep3	A-G	3.03
TadDE-NG-OsD18-sgRNA01-rep1	C-T	16.72
TadDE-NG-OsD18-sgRNA01-rep1	A-G	20.2
TadDE-NG-OsD18-sgRNA01-rep2	C-T	14.61
TadDE-NG-OsD18-sgRNA01-rep2	A-G	16.7
TadDE-NG-OsD18-sgRNA01-rep3	C-T	16.5
TadDE-NG-OsD18-sgRNA01-rep3	A-G	18.84
TadDE-NG-OsDEP1-sgRNA01-rep1	C-T	1.19
TadDE-NG-OsDEP1-sgRNA01-rep1	A-G	9.18
TadDE-NG-OsDEP1-sgRNA01-rep2	C-T	1.28
TadDE-NG-OsDEP1-sgRNA01-rep2	A-G	8.56
TadDE-NG-OsDEP1-sgRNA01-rep3	C-T	1.41
TadDE-NG-OsDEP1-sgRNA01-rep3	A-G	10.25
TadDE-NG-OsEV-sgRNA01-rep1	C-T	14.73
TadDE-NG-OsEV-sgRNA01-rep1	A-G	38.69
TadDE-NG-OsEV-sgRNA01-rep2	C-T	16.87
TadDE-NG-OsEV-sgRNA01-rep2	A-G	39.97
TadDE-NG-OsEV-sgRNA01-rep3	C-T	18.31
TadDE-NG-OsEV-sgRNA01-rep3	A-G	48.3
TadDE-NG-OsGRF1-sgRNA01-rep1	C-T	8.3
TadDE-NG-OsGRF1-sgRNA01-rep1	A-G	0.15
TadDE-NG-OsGRF1-sgRNA01-rep2	C-T	8.05
TadDE-NG-OsGRF1-sgRNA01-rep2	A-G	0.17
TadDE-NG-OsGRF1-sgRNA01-rep3	C-T	10.77
TadDE-NG-OsGRF1-sgRNA01-rep3	A-G	0.22
CBE control-OsAAT-sgRNA02-rep1	C-T	27.18
CBE control-OsAAT-sgRNA02-rep1	A-G	0.02
CBE control-OsAAT-sgRNA02-rep2	C-T	24.44
CBE control-OsAAT-sgRNA02-rep2	A-G	0
CBE control-OsAAT-sgRNA02-rep3	C-T	27.47
CBE control-OsAAT-sgRNA02-rep3	A-G	0.03
CBE control-OsACC-sgRNA02-rep1	C-T	17.59
CBE control-OsACC-sgRNA02-rep1	A-G	0.12
CBE control-OsACC-sgRNA02-rep2	C-T	17.99
CBE control-OsACC-sgRNA02-rep2	A-G	0.08
CBE control-OsACC-sgRNA02-rep3	C-T	17.55
CBE control-OsACC-sgRNA02-rep3	A-G	0.08
CBE control-OsALS-sgRNA02-rep1	C-T	18.15
CBE control-OsALS-sgRNA02-rep1	A-G	0.03
CBE control-OsALS-sgRNA02-rep2	C-T	16.94
CBE control-OsALS-sgRNA02-rep2	A-G	0.02
CBE control-OsALS-sgRNA02-rep3	C-T	19.38
CBE control-OsALS-sgRNA02-rep3	A-G	0.04
CBE control-OsCDC48-sgRNA02-rep1	C-T	23.35
CBE control-OsCDC48-sgRNA02-rep1	A-G	0.11
CBE control-OsCDC48-sgRNA02-rep2	C-T	19.78
CBE control-OsCDC48-sgRNA02-rep2	A-G	0.09
CBE control-OsCDC48-sgRNA02-rep3	C-T	18.79
CBE control-OsCDC48-sgRNA02-rep3	A-G	0.19
CBE control-OsCGRS56-sgRNA01-rep1	C-T	23.23
CBE control-OsCGRS56-sgRNA01-rep1	A-G	0.1
CBE control-OsCGRS56-sgRNA01-rep2	C-T	21.51
CBE control-OsCGRS56-sgRNA01-rep2	A-G	0.04
CBE control-OsCGRS56-sgRNA01-rep3	C-T	24.51
CBE control-OsCGRS56-sgRNA01-rep3	A-G	0.1
CBE control-OsDEP1-sgRNA02-rep1	C-T	10.79
CBE control-OsDEP1-sgRNA02-rep1	A-G	1.02
CBE control-OsDEP1-sgRNA02-rep2	C-T	9.97
CBE control-OsDEP1-sgRNA02-rep2	A-G	1.43
CBE control-OsDEP1-sgRNA02-rep3	C-T	6.3
CBE control-OsDEP1-sgRNA02-rep3	A-G	0.28
CBE control-OsGS3-sgRNA02-rep1	C-T	13.9
CBE control-OsGS3-sgRNA02-rep1	A-G	0.07
CBE control-OsGS3-sgRNA02-rep2	C-T	15.02
CBE control-OsGS3-sgRNA02-rep2	A-G	0.05
CBE control-OsGS3-sgRNA02-rep3	C-T	12.45
CBE control-OsGS3-sgRNA02-rep3	A-G	0.08
CBE control-OsLDMAR-sgRNA01-rep1	C-T	18.74
CBE control-OsLDMAR-sgRNA01-rep1	A-G	0.35
CBE control-OsLDMAR-sgRNA01-rep2	C-T	13.63
CBE control-OsLDMAR-sgRNA01-rep2	A-G	0.36
CBE control-OsLDMAR-sgRNA01-rep3	C-T	20.67
CBE control-OsLDMAR-sgRNA01-rep3	A-G	0.57
CBE control-OsPDS-sgRNA01-rep1	C-T	21.66
CBE control-OsPDS-sgRNA01-rep1	A-G	0.01
CBE control-OsPDS-sgRNA01-rep2	C-T	17.9
CBE control-OsPDS-sgRNA01-rep2	A-G	0.01
CBE control-OsPDS-sgRNA01-rep3	C-T	15.3
CBE control-OsPDS-sgRNA01-rep3	A-G	0.01
CBE control-OsSPL14-sgRNA01-rep1	C-T	22.3
CBE control-OsSPL14-sgRNA01-rep1	A-G	0.07
CBE control-OsSPL14-sgRNA01-rep2	C-T	18.22
CBE control-OsSPL14-sgRNA01-rep2	A-G	0.05
CBE control-OsSPL14-sgRNA01-rep3	C-T	22.27
CBE control-OsSPL14-sgRNA01-rep3	A-G	0.03
ABE control-OsAAT-sgRNA02-rep1	C-T	0.27
ABE control-OsAAT-sgRNA02-rep1	A-G	0.08
ABE control-OsAAT-sgRNA02-rep2	C-T	0.33
ABE control-OsAAT-sgRNA02-rep2	A-G	0.05
ABE control-OsAAT-sgRNA02-rep3	C-T	0.62
ABE control-OsAAT-sgRNA02-rep3	A-G	0.13
ABE control-OsACC-sgRNA02-rep1	C-T	0.44
ABE control-OsACC-sgRNA02-rep1	A-G	7.38
ABE control-OsACC-sgRNA02-rep2	C-T	0.13
ABE control-OsACC-sgRNA02-rep2	A-G	15.4
ABE control-OsACC-sgRNA02-rep3	C-T	0.21
ABE control-OsACC-sgRNA02-rep3	A-G	18.18
ABE control-OsALS-sgRNA02-rep1	C-T	0.34
ABE control-OsALS-sgRNA02-rep1	A-G	5.44
ABE control-OsALS-sgRNA02-rep2	C-T	0.28
ABE control-OsALS-sgRNA02-rep2	A-G	5.5
ABE control-OsALS-sgRNA02-rep3	C-T	0.48
ABE control-OsALS-sgRNA02-rep3	A-G	14.26
ABE control-OsCDC48-sgRNA02-rep1	C-T	0.2
ABE control-OsCDC48-sgRNA02-rep1	A-G	10.01
ABE control-OsCDC48-sgRNA02-rep2	C-T	4.76
ABE control-OsCDC48-sgRNA02-rep2	A-G	17.73
ABE control-OsCDC48-sgRNA02-rep3	C-T	0.74
ABE control-OsCDC48-sgRNA02-rep3	A-G	19.34
ABE control-OsCGRS56-sgRNA01-rep1	C-T	0.31
ABE control-OsCGRS56-sgRNA01-rep1	A-G	5.23
ABE control-OsCGRS56-sgRNA01-rep2	C-T	0.25
ABE control-OsCGRS56-sgRNA01-rep2	A-G	8.52
ABE control-OsCGRS56-sgRNA01-rep3	C-T	0.45
ABE control-OsCGRS56-sgRNA01-rep3	A-G	8.88
ABE control-OsDEP1-sgRNA02-rep1	C-T	2.31
ABE control-OsDEP1-sgRNA02-rep1	A-G	5.59
ABE control-OsDEP1-sgRNA02-rep2	C-T	1.63
ABE control-OsDEP1-sgRNA02-rep2	A-G	10.17
ABE control-OsDEP1-sgRNA02-rep3	C-T	0.73
ABE control-OsDEP1-sgRNA02-rep3	A-G	9.83
ABE control-OsGS3-sgRNA02-rep1	C-T	2.56
ABE control-OsGS3-sgRNA02-rep1	A-G	1.11
ABE control-OsGS3-sgRNA02-rep2	C-T	1.97
ABE control-OsGS3-sgRNA02-rep2	A-G	2.22
ABE control-OsGS3-sgRNA02-rep3	C-T	1.73
ABE control-OsGS3-sgRNA02-rep3	A-G	3.46
ABE control-OsLDMAR-sgRNA01-rep1	C-T	0.12
ABE control-OsLDMAR-sgRNA01-rep1	A-G	3.09
ABE control-OsLDMAR-sgRNA01-rep2	C-T	0.18
ABE control-OsLDMAR-sgRNA01-rep2	A-G	5.99
ABE control-OsLDMAR-sgRNA01-rep3	C-T	0.35
ABE control-OsLDMAR-sgRNA01-rep3	A-G	8.1
ABE control-OsPDS-sgRNA01-rep1	C-T	0.67
ABE control-OsPDS-sgRNA01-rep1	A-G	0.01
ABE control-OsPDS-sgRNA01-rep2	C-T	2.33
ABE control-OsPDS-sgRNA01-rep2	A-G	0.02
ABE control-OsPDS-sgRNA01-rep3	C-T	2.4
ABE control-OsPDS-sgRNA01-rep3	A-G	0.01
ABE control-OsSPL14-sgRNA01-rep1	C-T	0.29
ABE control-OsSPL14-sgRNA01-rep1	A-G	0.9
ABE control-OsSPL14-sgRNA01-rep2	C-T	0.36
ABE control-OsSPL14-sgRNA01-rep2	A-G	1.77
ABE control-OsSPL14-sgRNA01-rep3	C-T	0.18
ABE control-OsSPL14-sgRNA01-rep3	A-G	1.51
TadCBEa-OsAAT-sgRNA02-rep1	C-T	28.01
TadCBEa-OsAAT-sgRNA02-rep1	A-G	0.04
TadCBEa-OsAAT-sgRNA02-rep2	C-T	25.93
TadCBEa-OsAAT-sgRNA02-rep2	A-G	0.02
TadCBEa-OsAAT-sgRNA02-rep3	C-T	24.11
TadCBEa-OsAAT-sgRNA02-rep3	A-G	0.02
TadCBEa-OsACC-sgRNA02-rep1	C-T	5.17
TadCBEa-OsACC-sgRNA02-rep1	A-G	1.18
TadCBEa-OsACC-sgRNA02-rep2	C-T	5.21
TadCBEa-OsACC-sgRNA02-rep2	A-G	1.23
TadCBEa-OsACC-sgRNA02-rep3	C-T	3.12
TadCBEa-OsACC-sgRNA02-rep3	A-G	0.93
TadCBEa-OsALS-sgRNA02-rep1	C-T	15.4
TadCBEa-OsALS-sgRNA02-rep1	A-G	2.09
TadCBEa-OsALS-sgRNA02-rep2	C-T	15.2
TadCBEa-OsALS-sgRNA02-rep2	A-G	1.61
TadCBEa-OsALS-sgRNA02-rep3	C-T	13.91
TadCBEa-OsALS-sgRNA02-rep3	A-G	1.87
TadCBEa-OsCDC48-sgRNA02-rep1	C-T	24.14
TadCBEa-OsCDC48-sgRNA02-rep1	A-G	6.31
TadCBEa-OsCDC48-sgRNA02-rep2	C-T	21.65
TadCBEa-OsCDC48-sgRNA02-rep2	A-G	3.66
TadCBEa-OsCDC48-sgRNA02-rep3	C-T	19.06
TadCBEa-OsCDC48-sgRNA02-rep3	A-G	4.73
TadCBEa-OsCGRS56-sgRNA01-rep1	C-T	24.95
TadCBEa-OsCGRS56-sgRNA01-rep1	A-G	3.03
TadCBEa-OsCGRS56-sgRNA01-rep2	C-T	23.3
TadCBEa-OsCGRS56-sgRNA01-rep2	A-G	2.47
TadCBEa-OsCGRS56-sgRNA01-rep3	C-T	21.21
TadCBEa-OsCGRS56-sgRNA01-rep3	A-G	1.99
TadCBEa-OsDEP1-sgRNA02-rep1	C-T	11.77
TadCBEa-OsDEP1-sgRNA02-rep1	A-G	4.09
TadCBEa-OsDEP1-sgRNA02-rep2	C-T	11.59
TadCBEa-OsDEP1-sgRNA02-rep2	A-G	4.52
TadCBEa-OsDEP1-sgRNA02-rep3	C-T	6.6
TadCBEa-OsDEP1-sgRNA02-rep3	A-G	2.51
TadCBEa-OsGS3-sgRNA02-rep1	C-T	12.82
TadCBEa-OsGS3-sgRNA02-rep1	A-G	0.2
TadCBEa-OsGS3-sgRNA02-rep2	C-T	12.36
TadCBEa-OsGS3-sgRNA02-rep2	A-G	0.09
TadCBEa-OsGS3-sgRNA02-rep3	C-T	9.62
TadCBEa-OsGS3-sgRNA02-rep3	A-G	0.12
TadCBEa-OsLDMAR-sgRNA01-rep1	C-T	18.72
TadCBEa-OsLDMAR-sgRNA01-rep1	A-G	9.55
TadCBEa-OsLDMAR-sgRNA01-rep2	C-T	16.54
TadCBEa-OsLDMAR-sgRNA01-rep2	A-G	8.39
TadCBEa-OsLDMAR-sgRNA01-rep3	C-T	16
TadCBEa-OsLDMAR-sgRNA01-rep3	A-G	7.12
TadCBEa-OsPDS-sgRNA01-rep1	C-T	21.8
TadCBEa-OsPDS-sgRNA01-rep1	A-G	0.01
TadCBEa-OsPDS-sgRNA01-rep2	C-T	21.66
TadCBEa-OsPDS-sgRNA01-rep2	A-G	0.01
TadCBEa-OsPDS-sgRNA01-rep3	C-T	12.55
TadCBEa-OsPDS-sgRNA01-rep3	A-G	0.01
TadCBEa-OsSPL14-sgRNA01-rep1	C-T	22.41
TadCBEa-OsSPL14-sgRNA01-rep1	A-G	0.05
TadCBEa-OsSPL14-sgRNA01-rep2	C-T	21.42
TadCBEa-OsSPL14-sgRNA01-rep2	A-G	0.07
TadCBEa-OsSPL14-sgRNA01-rep3	C-T	17.7
TadCBEa-OsSPL14-sgRNA01-rep3	A-G	0.02
TadCBEd-OsAAT-sgRNA02-rep1	C-T	38.1
TadCBEd-OsAAT-sgRNA02-rep1	A-G	0.02
TadCBEd-OsAAT-sgRNA02-rep2	C-T	30.06
TadCBEd-OsAAT-sgRNA02-rep2	A-G	0.02
TadCBEd-OsAAT-sgRNA02-rep3	C-T	33.87
TadCBEd-OsAAT-sgRNA02-rep3	A-G	0.02
TadCBEd-OsACC-sgRNA02-rep1	C-T	17.18
TadCBEd-OsACC-sgRNA02-rep1	A-G	1.16
TadCBEd-OsACC-sgRNA02-rep2	C-T	12.63
TadCBEd-OsACC-sgRNA02-rep2	A-G	0.58
TadCBEd-OsACC-sgRNA02-rep3	C-T	12.58
TadCBEd-OsACC-sgRNA02-rep3	A-G	1.05
TadCBEd-OsALS-sgRNA02-rep1	C-T	20.95
TadCBEd-OsALS-sgRNA02-rep1	A-G	4.22
TadCBEd-OsALS-sgRNA02-rep2	C-T	16.79
TadCBEd-OsALS-sgRNA02-rep2	A-G	3.31
TadCBEd-OsALS-sgRNA02-rep3	C-T	18.58
TadCBEd-OsALS-sgRNA02-rep3	A-G	3.41
TadCBEd-OsCDC48-sgRNA02-rep1	C-T	26.22
TadCBEd-OsCDC48-sgRNA02-rep1	A-G	0.55
TadCBEd-OsCDC48-sgRNA02-rep2	C-T	25.02
TadCBEd-OsCDC48-sgRNA02-rep2	A-G	0.44
TadCBEd-OsCDC48-sgRNA02-rep3	C-T	26.32
TadCBEd-OsCDC48-sgRNA02-rep3	A-G	0.65
TadCBEd-OsCGRS56-sgRNA01-rep1	C-T	30.84
TadCBEd-OsCGRS56-sgRNA01-rep1	A-G	1.06
TadCBEd-OsCGRS56-sgRNA01-rep2	C-T	23.95
TadCBEd-OsCGRS56-sgRNA01-rep2	A-G	0.91
TadCBEd-OsCGRS56-sgRNA01-rep3	C-T	25.68
TadCBEd-OsCGRS56-sgRNA01-rep3	A-G	1.37
TadCBEd-OsDEP1-sgRNA02-rep1	C-T	9.95
TadCBEd-OsDEP1-sgRNA02-rep1	A-G	5.26
TadCBEd-OsDEP1-sgRNA02-rep2	C-T	6.64
TadCBEd-OsDEP1-sgRNA02-rep2	A-G	4.17
TadCBEd-OsDEP1-sgRNA02-rep3	C-T	7.28
TadCBEd-OsDEP1-sgRNA02-rep3	A-G	3.88
TadCBEd-OsGS3-sgRNA02-rep1	C-T	11.78
TadCBEd-OsGS3-sgRNA02-rep1	A-G	0.31
TadCBEd-OsGS3-sgRNA02-rep2	C-T	7.76
TadCBEd-OsGS3-sgRNA02-rep2	A-G	0.62
TadCBEd-OsGS3-sgRNA02-rep3	C-T	7.61
TadCBEd-OsGS3-sgRNA02-rep3	A-G	0.87
TadCBEd-OsLDMAR-sgRNA01-rep1	C-T	24.25
TadCBEd-OsLDMAR-sgRNA01-rep1	A-G	3.62
TadCBEd-OsLDMAR-sgRNA01-rep2	C-T	16.03
TadCBEd-OsLDMAR-sgRNA01-rep2	A-G	2.17
TadCBEd-OsLDMAR-sgRNA01-rep3	C-T	17.84
TadCBEd-OsLDMAR-sgRNA01-rep3	A-G	3.6
TadCBEd-OsPDS-sgRNA01-rep1	C-T	24.97
TadCBEd-OsPDS-sgRNA01-rep1	A-G	0.01
TadCBEd-OsPDS-sgRNA01-rep2	C-T	18.15
TadCBEd-OsPDS-sgRNA01-rep2	A-G	0.01
TadCBEd-OsPDS-sgRNA01-rep3	C-T	15.73
TadCBEd-OsPDS-sgRNA01-rep3	A-G	0.01
TadCBEd-OsSPL14-sgRNA01-rep1	C-T	25.85
TadCBEd-OsSPL14-sgRNA01-rep1	A-G	0.04
TadCBEd-OsSPL14-sgRNA01-rep2	C-T	20.94
TadCBEd-OsSPL14-sgRNA01-rep2	A-G	0.03
TadCBEd-OsSPL14-sgRNA01-rep3	C-T	22.47
TadCBEd-OsSPL14-sgRNA01-rep3	A-G	0.05
TadCBEd_V106W-OsAAT-sgRNA02-rep1	C-T	30.95
TadCBEd_V106W-OsAAT-sgRNA02-rep1	A-G	0.02
TadCBEd_V106W-OsAAT-sgRNA02-rep2	C-T	33
TadCBEd_V106W-OsAAT-sgRNA02-rep2	A-G	0.02
TadCBEd_V106W-OsAAT-sgRNA02-rep3	C-T	31.89
TadCBEd_V106W-OsAAT-sgRNA02-rep3	A-G	0.03
TadCBEd_V106W-OsACC-sgRNA02-rep1	C-T	5
TadCBEd_V106W-OsACC-sgRNA02-rep1	A-G	0.35
TadCBEd_V106W-OsACC-sgRNA02-rep2	C-T	4.89
TadCBEd_V106W-OsACC-sgRNA02-rep2	A-G	0.26
TadCBEd_V106W-OsACC-sgRNA02-rep3	C-T	5.01
TadCBEd_V106W-OsACC-sgRNA02-rep3	A-G	0.34
TadCBEd_V106W-OsALS-sgRNA02-rep1	C-T	11.17
TadCBEd_V106W-OsALS-sgRNA02-rep1	A-G	0.79
TadCBEd_V106W-OsALS-sgRNA02-rep2	C-T	11.14
TadCBEd_V106W-OsALS-sgRNA02-rep2	A-G	0.89
TadCBEd_V106W-OsALS-sgRNA02-rep3	C-T	11.87
TadCBEd_V106W-OsALS-sgRNA02-rep3	A-G	0.78
TadCBEd_V106W-OsCDC48-sgRNA02-rep1	C-T	24.95
TadCBEd_V106W-OsCDC48-sgRNA02-rep1	A-G	0.4
TadCBEd_V106W-OsCDC48-sgRNA02-rep2	C-T	24.66
TadCBEd_V106W-OsCDC48-sgRNA02-rep2	A-G	0.2
TadCBEd_V106W-OsCDC48-sgRNA02-rep3	C-T	24.44
TadCBEd_V106W-OsCDC48-sgRNA02-rep3	A-G	0.56
TadCBEd_V106W-OsCGRS56-sgRNA01-rep1	C-T	25.02
TadCBEd_V106W-OsCGRS56-sgRNA01-rep1	A-G	0.3
TadCBEd_V106W-OsCGRS56-sgRNA01-rep2	C-T	28.46
TadCBEd_V106W-OsCGRS56-sgRNA01-rep2	A-G	0.48
TadCBEd_V106W-OsCGRS56-sgRNA01-rep3	C-T	28.02
TadCBEd_V106W-OsCGRS56-sgRNA01-rep3	A-G	0.35
TadCBEd_V106W-OsDEP1-sgRNA02-rep1	C-T	10.72
TadCBEd_V106W-OsDEP1-sgRNA02-rep1	A-G	0.8
TadCBEd_V106W-OsDEP1-sgRNA02-rep2	C-T	7.51
TadCBEd_V106W-OsDEP1-sgRNA02-rep2	A-G	1.02
TadCBEd_V106W-OsDEP1-sgRNA02-rep3	C-T	9.51
TadCBEd_V106W-OsDEP1-sgRNA02-rep3	A-G	0.91
TadCBEd_V106W-OsGS3-sgRNA02-rep1	C-T	13.28
TadCBEd_V106W-OsGS3-sgRNA02-rep1	A-G	0.02
TadCBEd_V106W-OsGS3-sgRNA02-rep2	C-T	13.76
TadCBEd_V106W-OsGS3-sgRNA02-rep2	A-G	0.02
TadCBEd_V106W-OsGS3-sgRNA02-rep3	C-T	5.47
TadCBEd_V106W-OsGS3-sgRNA02-rep3	A-G	0.03
TadCBEd_V106W-OsLDMAR-sgRNA01-rep1	C-T	17
TadCBEd_V106W-OsLDMAR-sgRNA01-rep1	A-G	0.83
TadCBEd_V106W-OsLDMAR-sgRNA01-rep2	C-T	18.17
TadCBEd_V106W-OsLDMAR-sgRNA01-rep2	A-G	0.79
TadCBEd_V106W-OsLDMAR-sgRNA01-rep3	C-T	18.63
TadCBEd_V106W-OsLDMAR-sgRNA01-rep3	A-G	1.12
TadCBEd_V106W-OsPDS-sgRNA01-rep1	C-T	21.37
TadCBEd_V106W-OsPDS-sgRNA01-rep1	A-G	0.01
TadCBEd_V106W-OsPDS-sgRNA01-rep2	C-T	24.93
TadCBEd_V106W-OsPDS-sgRNA01-rep2	A-G	0.01
TadCBEd_V106W-OsPDS-sgRNA01-rep3	C-T	15.39
TadCBEd_V106W-OsPDS-sgRNA01-rep3	A-G	0.02
TadCBEd_V106W-OsSPL14-sgRNA01-rep1	C-T	16.64
TadCBEd_V106W-OsSPL14-sgRNA01-rep1	A-G	0.08
TadCBEd_V106W-OsSPL14-sgRNA01-rep2	C-T	18.77
TadCBEd_V106W-OsSPL14-sgRNA01-rep2	A-G	0.06
TadCBEd_V106W-OsSPL14-sgRNA01-rep3	C-T	18.98
TadCBEd_V106W-OsSPL14-sgRNA01-rep3	A-G	0.11
TadDE-OsAAT-sgRNA02-rep1	C-T	25.64
TadDE-OsAAT-sgRNA02-rep1	A-G	0.07
TadDE-OsAAT-sgRNA02-rep2	C-T	23.34
TadDE-OsAAT-sgRNA02-rep2	A-G	0.01
TadDE-OsAAT-sgRNA02-rep3	C-T	19.74
TadDE-OsAAT-sgRNA02-rep3	A-G	0.02
TadDE-OsACC-sgRNA02-rep1	C-T	1.59
TadDE-OsACC-sgRNA02-rep1	A-G	10.94
TadDE-OsACC-sgRNA02-rep2	C-T	1.21
TadDE-OsACC-sgRNA02-rep2	A-G	11.35
TadDE-OsACC-sgRNA02-rep3	C-T	1.05
TadDE-OsACC-sgRNA02-rep3	A-G	9.12
TadDE-OsALS-sgRNA02-rep1	C-T	11.85
TadDE-OsALS-sgRNA02-rep1	A-G	12.97
TadDE-OsALS-sgRNA02-rep2	C-T	11.35
TadDE-OsALS-sgRNA02-rep2	A-G	12
TadDE-OsALS-sgRNA02-rep3	C-T	9.34
TadDE-OsALS-sgRNA02-rep3	A-G	9.54
TadDE-OsCDC48-sgRNA02-rep1	C-T	24.21
TadDE-OsCDC48-sgRNA02-rep1	A-G	20.47
TadDE-OsCDC48-sgRNA02-rep2	C-T	22.76
TadDE-OsCDC48-sgRNA02-rep2	A-G	17.23
TadDE-OsCDC48-sgRNA02-rep3	C-T	15.81
TadDE-OsCDC48-sgRNA02-rep3	A-G	12.78
TadDE-OsCGRS56-sgRNA01-rep1	C-T	23.53
TadDE-OsCGRS56-sgRNA01-rep1	A-G	15.54
TadDE-OsCGRS56-sgRNA01-rep2	C-T	20.75
TadDE-OsCGRS56-sgRNA01-rep2	A-G	13.11
TadDE-OsCGRS56-sgRNA01-rep3	C-T	15.8
TadDE-OsCGRS56-sgRNA01-rep3	A-G	10.22
TadDE-OsDEP1-sgRNA02-rep1	C-T	3.73
TadDE-OsDEP1-sgRNA02-rep1	A-G	10.79
TadDE-OsDEP1-sgRNA02-rep2	C-T	3.84
TadDE-OsDEP1-sgRNA02-rep2	A-G	12.1
TadDE-OsDEP1-sgRNA02-rep3	C-T	2.78
TadDE-OsDEP1-sgRNA02-rep3	A-G	10.05
TadDE-OsGS3-sgRNA02-rep1	C-T	3.6
TadDE-OsGS3-sgRNA02-rep1	A-G	1
TadDE-OsGS3-sgRNA02-rep2	C-T	3.24
TadDE-OsGS3-sgRNA02-rep2	A-G	0.92
TadDE-OsGS3-sgRNA02-rep3	C-T	2.73
TadDE-OsGS3-sgRNA02-rep3	A-G	0.91
TadDE-OsLDMAR-sgRNA01-rep1	C-T	14.23
TadDE-OsLDMAR-sgRNA01-rep1	A-G	10.97
TadDE-OsLDMAR-sgRNA01-rep2	C-T	12.46
TadDE-OsLDMAR-sgRNA01-rep2	A-G	9.49
TadDE-OsLDMAR-sgRNA01-rep3	C-T	11.87
TadDE-OsLDMAR-sgRNA01-rep3	A-G	9.53
TadDE-OsPDS-sgRNA01-rep1	C-T	19.66
TadDE-OsPDS-sgRNA01-rep1	A-G	0.01
TadDE-OsPDS-sgRNA01-rep2	C-T	17.47
TadDE-OsPDS-sgRNA01-rep2	A-G	0.02
TadDE-OsPDS-sgRNA01-rep3	C-T	21.05
TadDE-OsPDS-sgRNA01-rep3	A-G	0
TadDE-OsSPL14-sgRNA01-rep1	C-T	9.83
TadDE-OsSPL14-sgRNA01-rep1	A-G	0.15
TadDE-OsSPL14-sgRNA01-rep2	C-T	9.69
TadDE-OsSPL14-sgRNA01-rep2	A-G	0.15
TadDE-OsSPL14-sgRNA01-rep3	C-T	7.87
TadDE-OsSPL14-sgRNA01-rep3	A-G	0.11
eTd-CBE-OsAAT-sgRNA02-rep1	C-T	8.08
eTd-CBE-OsAAT-sgRNA02-rep1	A-G	0.05
eTd-CBE-OsAAT-sgRNA02-rep2	C-T	3.57
eTd-CBE-OsAAT-sgRNA02-rep2	A-G	0.03
eTd-CBE-OsAAT-sgRNA02-rep3	C-T	9.47
eTd-CBE-OsAAT-sgRNA02-rep3	A-G	0.01
eTd-CBE-OsACC-sgRNA02-rep1	C-T	0.24
eTd-CBE-OsACC-sgRNA02-rep1	A-G	0.35
eTd-CBE-OsACC-sgRNA02-rep2	C-T	0.19
eTd-CBE-OsACC-sgRNA02-rep2	A-G	0.35
eTd-CBE-OsACC-sgRNA02-rep3	C-T	0.27
eTd-CBE-OsACC-sgRNA02-rep3	A-G	0.37
eTd-CBE-OsALS-sgRNA02-rep1	C-T	4.8
eTd-CBE-OsALS-sgRNA02-rep1	A-G	0.16
eTd-CBE-OsALS-sgRNA02-rep2	C-T	3.33
eTd-CBE-OsALS-sgRNA02-rep2	A-G	0.05
eTd-CBE-OsALS-sgRNA02-rep3	C-T	6.48
eTd-CBE-OsALS-sgRNA02-rep3	A-G	0.14
eTd-CBE-OsCDC48-sgRNA02-rep1	C-T	16.32
eTd-CBE-OsCDC48-sgRNA02-rep1	A-G	0.28
eTd-CBE-OsCDC48-sgRNA02-rep2	C-T	12.83
eTd-CBE-OsCDC48-sgRNA02-rep2	A-G	0.18
eTd-CBE-OsCDC48-sgRNA02-rep3	C-T	6.76
eTd-CBE-OsCDC48-sgRNA02-rep3	A-G	0.57
eTd-CBE-OsCGRS56-sgRNA01-rep1	C-T	6.29
eTd-CBE-OsCGRS56-sgRNA01-rep1	A-G	0.16
eTd-CBE-OsCGRS56-sgRNA01-rep2	C-T	3.57
eTd-CBE-OsCGRS56-sgRNA01-rep2	A-G	0.19
eTd-CBE-OsCGRS56-sgRNA01-rep3	C-T	5.57
eTd-CBE-OsCGRS56-sgRNA01-rep3	A-G	0.27
eTd-CBE-OsDEP1-sgRNA02-rep1	C-T	1.34
eTd-CBE-OsDEP1-sgRNA02-rep1	A-G	2.46
eTd-CBE-OsDEP1-sgRNA02-rep2	C-T	0.98
eTd-CBE-OsDEP1-sgRNA02-rep2	A-G	2.65
eTd-CBE-OsDEP1-sgRNA02-rep3	C-T	0.75
eTd-CBE-OsDEP1-sgRNA02-rep3	A-G	1.96
eTd-CBE-OsGS3-sgRNA02-rep1	C-T	1.71
eTd-CBE-OsGS3-sgRNA02-rep1	A-G	0.12
eTd-CBE-OsGS3-sgRNA02-rep2	C-T	0.86
eTd-CBE-OsGS3-sgRNA02-rep2	A-G	0.15
eTd-CBE-OsGS3-sgRNA02-rep3	C-T	1.97
eTd-CBE-OsGS3-sgRNA02-rep3	A-G	0.19
eTd-CBE-OsLDMAR-sgRNA01-rep1	C-T	5.11
eTd-CBE-OsLDMAR-sgRNA01-rep1	A-G	0.41
eTd-CBE-OsLDMAR-sgRNA01-rep2	C-T	2.81
eTd-CBE-OsLDMAR-sgRNA01-rep2	A-G	0.44
eTd-CBE-OsLDMAR-sgRNA01-rep3	C-T	8.05
eTd-CBE-OsLDMAR-sgRNA01-rep3	A-G	1.88
eTd-CBE-OsPDS-sgRNA01-rep1	C-T	20.4
eTd-CBE-OsPDS-sgRNA01-rep1	A-G	0.01
eTd-CBE-OsPDS-sgRNA01-rep2	C-T	3.66
eTd-CBE-OsPDS-sgRNA01-rep2	A-G	0.01
eTd-CBE-OsPDS-sgRNA01-rep3	C-T	14.66
eTd-CBE-OsPDS-sgRNA01-rep3	A-G	0.01
eTd-CBE-OsSPL14-sgRNA01-rep1	C-T	6.66
eTd-CBE-OsSPL14-sgRNA01-rep1	A-G	0.06
eTd-CBE-OsSPL14-sgRNA01-rep2	C-T	3.17
eTd-CBE-OsSPL14-sgRNA01-rep2	A-G	0.04
eTd-CBE-OsSPL14-sgRNA01-rep3	C-T	6.37
eTd-CBE-OsSPL14-sgRNA01-rep3	A-G	0.06
Td-CBEmax-OsAAT-sgRNA02-rep1	C-T	17.19
Td-CBEmax-OsAAT-sgRNA02-rep1	A-G	0.04
Td-CBEmax-OsAAT-sgRNA02-rep2	C-T	24.34
Td-CBEmax-OsAAT-sgRNA02-rep2	A-G	0.02
Td-CBEmax-OsAAT-sgRNA02-rep3	C-T	16.68
Td-CBEmax-OsAAT-sgRNA02-rep3	A-G	0.02
Td-CBEmax-OsACC-sgRNA02-rep1	C-T	0.83
Td-CBEmax-OsACC-sgRNA02-rep1	A-G	0.37
Td-CBEmax-OsACC-sgRNA02-rep2	C-T	1.1
Td-CBEmax-OsACC-sgRNA02-rep2	A-G	0.37
Td-CBEmax-OsACC-sgRNA02-rep3	C-T	0.57
Td-CBEmax-OsACC-sgRNA02-rep3	A-G	0.1
Td-CBEmax-OsALS-sgRNA02-rep1	C-T	3.91
Td-CBEmax-OsALS-sgRNA02-rep1	A-G	0.1
Td-CBEmax-OsALS-sgRNA02-rep2	C-T	5.85
Td-CBEmax-OsALS-sgRNA02-rep2	A-G	0.12
Td-CBEmax-OsALS-sgRNA02-rep3	C-T	3.94
Td-CBEmax-OsALS-sgRNA02-rep3	A-G	0.08
Td-CBEmax-OsCDC48-sgRNA02-rep1	C-T	14.62
Td-CBEmax-OsCDC48-sgRNA02-rep1	A-G	0.15
Td-CBEmax-OsCDC48-sgRNA02-rep2	C-T	22.32
Td-CBEmax-OsCDC48-sgRNA02-rep2	A-G	0.18
Td-CBEmax-OsCDC48-sgRNA02-rep3	C-T	15.28
Td-CBEmax-OsCDC48-sgRNA02-rep3	A-G	0.2
Td-CBEmax-OsCGRS56-sgRNA01-rep1	C-T	11.92
Td-CBEmax-OsCGRS56-sgRNA01-rep1	A-G	0.17
Td-CBEmax-OsCGRS56-sgRNA01-rep2	C-T	23.52
Td-CBEmax-OsCGRS56-sgRNA01-rep2	A-G	0.12
Td-CBEmax-OsCGRS56-sgRNA01-rep3	C-T	13.75
Td-CBEmax-OsCGRS56-sgRNA01-rep3	A-G	0.13
Td-CBEmax-OsDEP1-sgRNA02-rep1	C-T	1.7
Td-CBEmax-OsDEP1-sgRNA02-rep1	A-G	2.55
Td-CBEmax-OsDEP1-sgRNA02-rep2	C-T	2.07
Td-CBEmax-OsDEP1-sgRNA02-rep2	A-G	2.89
Td-CBEmax-OsDEP1-sgRNA02-rep3	C-T	1.49
Td-CBEmax-OsDEP1-sgRNA02-rep3	A-G	0.68
Td-CBEmax-OsGS3-sgRNA02-rep1	C-T	3.95
Td-CBEmax-OsGS3-sgRNA02-rep1	A-G	0.33
Td-CBEmax-OsGS3-sgRNA02-rep2	C-T	4.17
Td-CBEmax-OsGS3-sgRNA02-rep2	A-G	0.28
Td-CBEmax-OsGS3-sgRNA02-rep3	C-T	2.9
Td-CBEmax-OsGS3-sgRNA02-rep3	A-G	0.22
Td-CBEmax-OsLDMAR-sgRNA01-rep1	C-T	8.11
Td-CBEmax-OsLDMAR-sgRNA01-rep1	A-G	0.41
Td-CBEmax-OsLDMAR-sgRNA01-rep2	C-T	21.28
Td-CBEmax-OsLDMAR-sgRNA01-rep2	A-G	0.69
Td-CBEmax-OsLDMAR-sgRNA01-rep3	C-T	8.55
Td-CBEmax-OsLDMAR-sgRNA01-rep3	A-G	0.66
Td-CBEmax-OsPDS-sgRNA01-rep1	C-T	11.82
Td-CBEmax-OsPDS-sgRNA01-rep1	A-G	0.01
Td-CBEmax-OsPDS-sgRNA01-rep2	C-T	25.58
Td-CBEmax-OsPDS-sgRNA01-rep2	A-G	0.01
Td-CBEmax-OsPDS-sgRNA01-rep3	C-T	14.8
Td-CBEmax-OsPDS-sgRNA01-rep3	A-G	0.02
Td-CBEmax-OsSPL14-sgRNA01-rep1	C-T	12.45
Td-CBEmax-OsSPL14-sgRNA01-rep1	A-G	0.05
Td-CBEmax-OsSPL14-sgRNA01-rep2	C-T	17.23
Td-CBEmax-OsSPL14-sgRNA01-rep2	A-G	0.06
Td-CBEmax-OsSPL14-sgRNA01-rep3	C-T	12.28
Td-CBEmax-OsSPL14-sgRNA01-rep3	A-G	0.05
TadDE-NG-OsAAT-sgRNA02-rep1	C-T	11.12
TadDE-NG-OsAAT-sgRNA02-rep1	A-G	0.02
TadDE-NG-OsAAT-sgRNA02-rep2	C-T	15.7
TadDE-NG-OsAAT-sgRNA02-rep2	A-G	0.03
TadDE-NG-OsAAT-sgRNA02-rep3	C-T	17.84
TadDE-NG-OsAAT-sgRNA02-rep3	A-G	0.04
TadDE-NG-OsACC-sgRNA02-rep1	C-T	0.2
TadDE-NG-OsACC-sgRNA02-rep1	A-G	3.89
TadDE-NG-OsACC-sgRNA02-rep2	C-T	0.34
TadDE-NG-OsACC-sgRNA02-rep2	A-G	5.41
TadDE-NG-OsACC-sgRNA02-rep3	C-T	0.4
TadDE-NG-OsACC-sgRNA02-rep3	A-G	6.6
TadDE-NG-OsALS-sgRNA02-rep1	C-T	9.24
TadDE-NG-OsALS-sgRNA02-rep1	A-G	11.7
TadDE-NG-OsALS-sgRNA02-rep2	C-T	11.31
TadDE-NG-OsALS-sgRNA02-rep2	A-G	15.27
TadDE-NG-OsALS-sgRNA02-rep3	C-T	11.85
TadDE-NG-OsALS-sgRNA02-rep3	A-G	15.54
TadDE-NG-OsCDC48-sgRNA02-rep1	C-T	9.14
TadDE-NG-OsCDC48-sgRNA02-rep1	A-G	7.31
TadDE-NG-OsCDC48-sgRNA02-rep2	C-T	14.06
TadDE-NG-OsCDC48-sgRNA02-rep2	A-G	7.98
TadDE-NG-OsCDC48-sgRNA02-rep3	C-T	13.58
TadDE-NG-OsCDC48-sgRNA02-rep3	A-G	10.82
TadDE-NG-OsCGRS56-sgRNA01-rep1	C-T	6.65
TadDE-NG-OsCGRS56-sgRNA01-rep1	A-G	2.86
TadDE-NG-OsCGRS56-sgRNA01-rep2	C-T	9.55
TadDE-NG-OsCGRS56-sgRNA01-rep2	A-G	4.14
TadDE-NG-OsCGRS56-sgRNA01-rep3	C-T	9.25
TadDE-NG-OsCGRS56-sgRNA01-rep3	A-G	4.12
TadDE-NG-OsDEP1-sgRNA02-rep1	C-T	1.65
TadDE-NG-OsDEP1-sgRNA02-rep1	A-G	6.68
TadDE-NG-OsDEP1-sgRNA02-rep2	C-T	1.69
TadDE-NG-OsDEP1-sgRNA02-rep2	A-G	8.51
TadDE-NG-OsDEP1-sgRNA02-rep3	C-T	1.79
TadDE-NG-OsDEP1-sgRNA02-rep3	A-G	10.36
TadDE-NG-OsGS3-sgRNA02-rep1	C-T	1.06
TadDE-NG-OsGS3-sgRNA02-rep1	A-G	0.38
TadDE-NG-OsGS3-sgRNA02-rep2	C-T	1.09
TadDE-NG-OsGS3-sgRNA02-rep2	A-G	0.52
TadDE-NG-OsGS3-sgRNA02-rep3	C-T	1.62
TadDE-NG-OsGS3-sgRNA02-rep3	A-G	0.59
TadDE-NG-OsLDMAR-sgRNA01-rep1	C-T	3.76
TadDE-NG-OsLDMAR-sgRNA01-rep1	A-G	2.43
TadDE-NG-OsLDMAR-sgRNA01-rep2	C-T	6.16
TadDE-NG-OsLDMAR-sgRNA01-rep2	A-G	4.19
TadDE-NG-OsLDMAR-sgRNA01-rep3	C-T	5.17
TadDE-NG-OsLDMAR-sgRNA01-rep3	A-G	4.11
TadDE-NG-OsPDS-sgRNA01-rep1	C-T	8.02
TadDE-NG-OsPDS-sgRNA01-rep1	A-G	0
TadDE-NG-OsPDS-sgRNA01-rep2	C-T	12.04
TadDE-NG-OsPDS-sgRNA01-rep2	A-G	0.01
TadDE-NG-OsPDS-sgRNA01-rep3	C-T	15.29
TadDE-NG-OsPDS-sgRNA01-rep3	A-G	0.03
TadDE-NG-OsSPL14-sgRNA01-rep1	C-T	2
TadDE-NG-OsSPL14-sgRNA01-rep1	A-G	0.11
TadDE-NG-OsSPL14-sgRNA01-rep2	C-T	3.16
TadDE-NG-OsSPL14-sgRNA01-rep2	A-G	0.12
TadDE-NG-OsSPL14-sgRNA01-rep3	C-T	3.08
TadDE-NG-OsSPL14-sgRNA01-rep3	A-G	0.04
WT-OsAAT-sgRNA01-rep1	C-T	0.52
WT-OsAAT-sgRNA01-rep1	A-G	0.22
WT-OsAAT-sgRNA01-rep2	C-T	0.52
WT-OsAAT-sgRNA01-rep2	A-G	0.3
WT-OsAAT-sgRNA01-rep3	C-T	0.39
WT-OsAAT-sgRNA01-rep3	A-G	0.15
WT-OsAAT-sgRNA02-rep1	C-T	0.18
WT-OsAAT-sgRNA02-rep1	A-G	0.02
WT-OsAAT-sgRNA02-rep2	C-T	0.25
WT-OsAAT-sgRNA02-rep2	A-G	0.02
WT-OsAAT-sgRNA02-rep3	C-T	0.27
WT-OsAAT-sgRNA02-rep3	A-G	0.02
WT-OsACC-sgRNA01-rep1	C-T	4.74
WT-OsACC-sgRNA01-rep1	A-G	3.76
WT-OsACC-sgRNA01-rep2	C-T	5.69
WT-OsACC-sgRNA01-rep2	A-G	4.8
WT-OsACC-sgRNA01-rep3	C-T	6.18
WT-OsACC-sgRNA01-rep3	A-G	4.59
WT-OsACC-sgRNA02-rep1	C-T	0.46
WT-OsACC-sgRNA02-rep1	A-G	0.25
WT-OsACC-sgRNA02-rep2	C-T	0.11
WT-OsACC-sgRNA02-rep2	A-G	0.12
WT-OsACC-sgRNA02-rep3	C-T	0.22
WT-OsACC-sgRNA02-rep3	A-G	0.2
WT-OsACTG-sgRNA01-rep1	C-T	0.25
WT-OsACTG-sgRNA01-rep1	A-G	0.07
WT-OsACTG-sgRNA01-rep2	C-T	0.34
WT-OsACTG-sgRNA01-rep2	A-G	0.07
WT-OsACTG-sgRNA01-rep3	C-T	0.29
WT-OsACTG-sgRNA01-rep3	A-G	0.06
WT-OsALS-sgRNA01-rep1	C-T	0.27
WT-OsALS-sgRNA01-rep1	A-G	0.06
WT-OsALS-sgRNA01-rep2	C-T	0.29
WT-OsALS-sgRNA01-rep2	A-G	0.08
WT-OsALS-sgRNA01-rep3	C-T	0.22
WT-OsALS-sgRNA01-rep3	A-G	0.06
WT-OsALS-sgRNA02-rep1	C-T	0.14
WT-OsALS-sgRNA02-rep1	A-G	0.06
WT-OsALS-sgRNA02-rep2	C-T	0.15
WT-OsALS-sgRNA02-rep2	A-G	0.07
WT-OsALS-sgRNA02-rep3	C-T	0.16
WT-OsALS-sgRNA02-rep3	A-G	0.06
WT-OsCDC48-sgRNA01-rep1	C-T	0.36
WT-OsCDC48-sgRNA01-rep1	A-G	0.21
WT-OsCDC48-sgRNA01-rep2	C-T	0.66
WT-OsCDC48-sgRNA01-rep2	A-G	0.34
WT-OsCDC48-sgRNA01-rep3	C-T	0.36
WT-OsCDC48-sgRNA01-rep3	A-G	0.23
WT-OsCDC48-sgRNA02-rep1	C-T	0.08
WT-OsCDC48-sgRNA02-rep1	A-G	0.09
WT-OsCDC48-sgRNA02-rep2	C-T	0.39
WT-OsCDC48-sgRNA02-rep2	A-G	0.13
WT-OsCDC48-sgRNA02-rep3	C-T	0.18
WT-OsCDC48-sgRNA02-rep3	A-G	0.13
WT-OsCGRS55-sgRNA01-rep1	C-T	0.2
WT-OsCGRS55-sgRNA01-rep1	A-G	0.05
WT-OsCGRS55-sgRNA01-rep2	C-T	0.16
WT-OsCGRS55-sgRNA01-rep2	A-G	0.04
WT-OsCGRS55-sgRNA01-rep3	C-T	0.18
WT-OsCGRS55-sgRNA01-rep3	A-G	0.05
WT-OsCGRS56-sgRNA01-rep1	C-T	0.18
WT-OsCGRS56-sgRNA01-rep1	A-G	0.11
WT-OsCGRS56-sgRNA01-rep2	C-T	0.12
WT-OsCGRS56-sgRNA01-rep2	A-G	0.09
WT-OsCGRS56-sgRNA01-rep3	C-T	0.19
WT-OsCGRS56-sgRNA01-rep3	A-G	0.08
WT-OsD18-sgRNA01-rep1	C-T	0.07
WT-OsD18-sgRNA01-rep1	A-G	0.09
WT-OsD18-sgRNA01-rep2	C-T	1.16
WT-OsD18-sgRNA01-rep2	A-G	0.19
WT-OsD18-sgRNA01-rep3	C-T	1.43
WT-OsD18-sgRNA01-rep3	A-G	0.18
WT-OsDEP1-sgRNA01-rep1	C-T	0.09
WT-OsDEP1-sgRNA01-rep1	A-G	0.08
WT-OsDEP1-sgRNA01-rep2	C-T	0.25
WT-OsDEP1-sgRNA01-rep2	A-G	0.1
WT-OsDEP1-sgRNA01-rep3	C-T	0.09
WT-OsDEP1-sgRNA01-rep3	A-G	0.09
WT-OsDEP1-sgRNA02-rep1	C-T	2.3
WT-OsDEP1-sgRNA02-rep1	A-G	1.92
WT-OsDEP1-sgRNA02-rep2	C-T	1.67
WT-OsDEP1-sgRNA02-rep2	A-G	2.07
WT-OsDEP1-sgRNA02-rep3	C-T	0.54
WT-OsDEP1-sgRNA02-rep3	A-G	0.71
WT-OsEV-sgRNA01-rep1	C-T	0.3
WT-OsEV-sgRNA01-rep1	A-G	7.2
WT-OsEV-sgRNA01-rep2	C-T	0.39
WT-OsEV-sgRNA01-rep2	A-G	10
WT-OsEV-sgRNA01-rep3	C-T	0.38
WT-OsEV-sgRNA01-rep3	A-G	8.96
WT-OsGRF1-sgRNA01-rep1	C-T	0.03
WT-OsGRF1-sgRNA01-rep1	A-G	0.1
WT-OsGRF1-sgRNA01-rep2	C-T	0.07
WT-OsGRF1-sgRNA01-rep2	A-G	0.1
WT-OsGRF1-sgRNA01-rep3	C-T	0.05
WT-OsGRF1-sgRNA01-rep3	A-G	0.08
WT-OsGS3-sgRNA02-rep1	C-T	2.69
WT-OsGS3-sgRNA02-rep1	A-G	0.26
WT-OsGS3-sgRNA02-rep2	C-T	1.73
WT-OsGS3-sgRNA02-rep2	A-G	0.57
WT-OsGS3-sgRNA02-rep3	C-T	1.83
WT-OsGS3-sgRNA02-rep3	A-G	0.53
WT-OsLDMAR-sgRNA01-rep1	C-T	0.07
WT-OsLDMAR-sgRNA01-rep1	A-G	0.33
WT-OsLDMAR-sgRNA01-rep2	C-T	0.14
WT-OsLDMAR-sgRNA01-rep2	A-G	0.4
WT-OsLDMAR-sgRNA01-rep3	C-T	0.43
WT-OsLDMAR-sgRNA01-rep3	A-G	0.72
WT-OsPDS-sgRNA01-rep1	C-T	0.07
WT-OsPDS-sgRNA01-rep1	A-G	0
WT-OsPDS-sgRNA01-rep2	C-T	0.07
WT-OsPDS-sgRNA01-rep2	A-G	0.01
WT-OsPDS-sgRNA01-rep3	C-T	1.19
WT-OsPDS-sgRNA01-rep3	A-G	0
WT-OsSPL14-sgRNA01-rep1	C-T	0.04
WT-OsSPL14-sgRNA01-rep1	A-G	0.05
WT-OsSPL14-sgRNA01-rep2	C-T	0.1
WT-OsSPL14-sgRNA01-rep2	A-G	0.07
WT-OsSPL14-sgRNA01-rep3	C-T	0.13
WT-OsSPL14-sgRNA01-rep3	A-G	0.09

## Sheet: Fig. 1c
C-to-T editing efficiency of tested base editors in rice protoplasts at 20 target sites.
editing efficiency (%)	no vector	A3A_Y130F	ABE8e	TadCBEa	TadCBEd	TadCBEd_V106W	TadDE	TadDE-NG	eTd-CBE	Td-CBEmax
OsAAT-sgRNA01	0.476667	53.01	0.596667	28.34	38.7933	20.95	18.0733	15.8567	2.89	6.37
OsAAT-sgRNA02	0.233333	26.3633	0.406667	26.0167	34.01	31.9467	22.9067	14.8867	7.04	19.4033
OsACC-sgRNA01	5.53667	44.22	5.84333	42.68	23.72	39.3733	28.1333	10.92	11.15	29.6267
OsACC-sgRNA02	0.263333	17.71	0.26	4.5	14.13	4.96667	1.28333	0.313333	0.233333	0.833333
OsACTG-sgRNA01	0.293333	32.9867	0.373333	30.5333	27.96	26.8133	16.2333	1.39667	9.31333	23.6133
OsALS-sgRNA01	0.26	51.78	3.77	43.6267	39.61	47.7733	41.5	29.1433	16.9767	37.06
OsALS-sgRNA02	0.15	18.1567	0.366667	14.8367	18.7733	11.3933	10.8467	10.8	4.87	4.56667
OsCDC48-sgRNA01	0.46	49.8967	1.12333	55.3733	47.2033	53.66	43.0433	4.81	17.66	47.31
OsCDC48-sgRNA02	0.216667	20.64	1.9	21.6167	25.8533	24.6833	20.9267	12.26	11.97	17.4067
OsCGRS55-sgRNA01	0.18	47.72	2.11333	49.27	42.3233	50.8433	41.0467	26.7767	32.4167	49.4667
OsCGRS56-sgRNA01	0.163333	23.0833	0.336667	23.1533	26.8233	27.1667	20.0267	8.48333	5.14333	16.3967
OsD18-sgRNA01	0.886667	34.7	0.28	35.94	30.73	37.6533	23.2833	15.9433	8	34.76
OsDEP1-sgRNA01	0.143333	25.1667	0.246667	14.5	24.9567	26.0233	11.6633	1.29333	0.846667	6.33333
OsDEP1-sgRNA02	1.50333	9.02	1.55667	9.98667	7.95667	9.24667	3.45	1.71	1.02333	1.75333
OsEV-sgRNA01	0.356667	50.3	0.54	49.0367	42.17	49.51	24.6233	16.6367	7.36	25.9067
OsGRF1-sgRNA01	0.05	34.4033	0.23	38.8533	31.4167	29.6733	20.4767	9.04	20.7467	29.9967
OsGS3-sgRNA02	2.08333	13.79	2.08667	11.6	9.05	10.8367	3.19	1.25667	1.51333	3.67333
OsLDMAR-sgRNA01	0.213333	17.68	0.216667	17.0867	19.3733	17.9333	12.8533	5.03	5.32333	12.6467
OsPDS-sgRNA01	0.443333	18.2867	1.8	18.67	19.6167	20.5633	19.3933	11.7833	12.9067	17.4
OsSPL14-sgRNA01	0.09	20.93	0.276667	20.51	23.0867	18.13	9.13	2.74667	5.4	13.9867

## Sheet: Fig. 1d
A-to-G editing efficiency of tested base editors in rice protoplasts at 20 target sites.
editing efficiency (%)	no vector	A3A_Y130F	ABE8e	TadCBEa	TadCBEd	TadCBEd_V106W	TadDE	TadDE-NG	eTd-CBE	Td-CBEmax
OsAAT-sgRNA01	0.223333	0.07	21.1967	5.06333	1.35	0.556667	9.06667	6.37	0.08	0.386667
OsAAT-sgRNA02	0.02	0.0166667	0.0866667	0.0266667	0.02	0.0233333	0.0333333	0.03	0.03	0.0266667
OsACC-sgRNA01	4.38333	3.13	18.8367	10.8	8.09667	1.60667	27.27	13.6033	3.17333	3.14333
OsACC-sgRNA02	0.19	0.0933333	13.6533	1.11333	0.93	0.316667	10.47	5.3	0.356667	0.28
OsACTG-sgRNA01	0.0666667	0.04	3.78667	0.423333	0.136667	0.0633333	1.52667	0.0866667	0.0633333	0.13
OsALS-sgRNA01	0.0666667	0.06	11.9933	0.466667	1.06	0.536667	24.2833	6.69667	0.416667	1.25667
OsALS-sgRNA02	0.0633333	0.03	8.4	1.85667	3.64667	0.82	11.5033	14.17	0.116667	0.1
OsCDC48-sgRNA01	0.26	0.233333	24.4933	31.3967	8.55667	5.39667	40.8067	4.53333	1.83	1.86333
OsCDC48-sgRNA02	0.116667	0.13	15.6933	4.9	0.546667	0.386667	16.8267	8.70333	0.343333	0.176667
OsCGRS55-sgRNA01	0.0466667	0.03	6.19667	0.82	0.316667	0.28	5.37	2.43667	0.143333	0.173333
OsCGRS56-sgRNA01	0.0933333	0.08	7.54333	2.49667	1.11333	0.376667	12.9567	3.70667	0.206667	0.14
OsD18-sgRNA01	0.153333	0.48	23.2333	7.04333	2.24	1.32667	18.79	18.58	1.45	0.793333
OsDEP1-sgRNA01	0.09	0.126667	22.14	11.2233	6.25333	2.35667	21.18	9.33	0.513333	0.496667
OsDEP1-sgRNA02	1.56667	0.91	8.53	3.70667	4.43667	0.91	10.98	8.51667	2.35667	2.04
OsEV-sgRNA01	8.72	0.0766667	24.03	34.3233	24.33	9.84667	38.1	42.32	2.81667	10.4867
OsGRF1-sgRNA01	0.0933333	0	1.33667	0.0866667	0.103333	0.09	0.363333	0.18	0.27	0.11
OsGS3-sgRNA02	0.453333	0.0666667	2.26333	0.136667	0.6	0.0233333	0.943333	0.496667	0.153333	0.276667
OsLDMAR-sgRNA01	0.483333	0.426667	5.72667	8.35333	3.13	0.913333	9.99667	3.57667	0.91	0.586667
OsPDS-sgRNA01	0.00333333	0.01	0.0133333	0.01	0.01	0.0133333	0.01	0.0133333	0.01	0.0133333
OsSPL14-sgRNA01	0.07	0.05	1.39333	0.0466667	0.04	0.0833333	0.136667	0.09	0.0533333	0.0533333

## Sheet: Fig. 1e
Indels efficiency of tested base editors in rice protoplasts at 20 target sites.
editing efficiency (%)	no vector	A3A_Y130F	ABE8e	TadCBEa	TadCBEd	TadCBEd_V106W	TadDE	TadDE-NG	eTd-CBE	Td-CBEmax
OsAAT-sgRNA01	0.00666667	0.176667	0.13	0.526667	0.196667	0.35	0.723333	0.136667	0.586667	0.83
OsAAT-sgRNA02	0.0133333	0.123333	0.04	0.116667	0.0466667	0.133333	0.0633333	0.0166667	0.1	0.18
OsACC-sgRNA01	0.0266667	0.326667	0.08	0.213333	0.106667	0.17	0.633333	0.0433333	0.0666667	0.68
OsACC-sgRNA02	0.01	0.113333	0.146667	0.04	0.12	0.0733333	0.216667	0.0233333	0.02	0.0333333
OsACTG-sgRNA01	0.3	0.633333	0.373333	0.686667	0.673333	0.743333	1.41667	0.296667	0.393333	1.91667
OsALS-sgRNA01	0.01	0.506667	0.55	0.783333	0.446667	0.79	1.85	0.0733333	0.53	3.38
OsALS-sgRNA02	0.1	0.22	0.606667	0.25	0.263333	0.71	0.483333	0.223333	0.0833333	0.603333
OsCDC48-sgRNA01	0.00333333	0.113333	0.173333	0.266667	0.11	0.203333	0.273333	0.02	0.14	0.73
OsCDC48-sgRNA02	0.0133333	0.0466667	0.0833333	0.08	0.05	0.05	0.153333	0.0566667	0.03	0.0466667
OsCGRS55-sgRNA01	0.01	0.84	0.343333	0.253333	0.196667	0.34	1.56	0.0766667	0.493333	2.01
OsCGRS56-sgRNA01	0.133333	0.526667	0.23	0.16	0.17	0.0966667	0.426667	0.08	0.14	0.346667
OsD18-sgRNA01	0.143333	0.23	0.0733333	0.223333	0.136667	0.15	0.866667	0.48	0.09	0.373333
OsDEP1-sgRNA01	0.00333333	0.12	0.0966667	0.47	0.303333	0.596667	0.21	0.00333333	0.0133333	0.36
OsDEP1-sgRNA02	0.0166667	0.0233333	0.04	0.0533333	0.0533333	0.05	0.356667	0.0633333	0.0566667	0.26
OsEV-sgRNA01	0.226667	0.546667	0.31	0.286667	0.293333	0.0933333	0.29	0.16	0.306667	0.303333
OsGRF1-sgRNA01	0	0.66	0.01	0.353333	0.24	0.356667	0.196667	0.0266667	0	0.71
OsGS3-sgRNA02	0.00333333	0.0866667	0	0.0433333	0.00666667	0.0133333	0.103333	0.0166667	0.0333333	0.116667
OsLDMAR-sgRNA01	0.0533333	0.22	0.363333	0.336667	0.133333	0.163333	0.28	0.07	0.12	0.356667
OsPDS-sgRNA01	0.0166667	0.133333	0.0833333	0.146667	0.16	0.203333	0.236667	0.103333	0.316667	0.453333
OsSPL14-sgRNA01	0.00666667	0.08	0.0633333	0.21	0.193333	0.143333	0.1	0	0.0566667	0.27

## Sheet: Fig. 2a
Base editing activity window for A3A_Y130F-CBE, ABE8e, TadCBEa, TadCBEd, TadCBEd_V106W and TadDE across twenty different target sites in rice cells.
sample	mutation type	position in gRNA	editing efficiency (%)
CBE control-OsAAT-sgRNA01-rep1	C-T	1	0.07
CBE control-OsAAT-sgRNA01-rep1	C-T	8	48.32
CBE control-OsAAT-sgRNA01-rep1	C-T	9	45.09
CBE control-OsAAT-sgRNA01-rep1	C-T	10	45.22
CBE control-OsAAT-sgRNA01-rep1	C-T	13	1.75
CBE control-OsAAT-sgRNA01-rep1	C-T	14	0.66
CBE control-OsAAT-sgRNA01-rep1	C-T	15	4.68
CBE control-OsAAT-sgRNA01-rep1	C-T	16	4.32
CBE control-OsAAT-sgRNA01-rep1	A-G	2	0.01
CBE control-OsAAT-sgRNA01-rep1	A-G	3	0.01
CBE control-OsAAT-sgRNA01-rep1	A-G	6	0.01
CBE control-OsAAT-sgRNA01-rep1	A-G	11	0.01
CBE control-OsAAT-sgRNA01-rep1	A-G	20	0.02
CBE control-OsAAT-sgRNA01-rep2	C-T	1	0.04
CBE control-OsAAT-sgRNA01-rep2	C-T	8	49.97
CBE control-OsAAT-sgRNA01-rep2	C-T	9	46.65
CBE control-OsAAT-sgRNA01-rep2	C-T	10	46.56
CBE control-OsAAT-sgRNA01-rep2	C-T	13	1.84
CBE control-OsAAT-sgRNA01-rep2	C-T	14	0.42
CBE control-OsAAT-sgRNA01-rep2	C-T	15	5.18
CBE control-OsAAT-sgRNA01-rep2	C-T	16	4.87
CBE control-OsAAT-sgRNA01-rep2	A-G	2	0.02
CBE control-OsAAT-sgRNA01-rep2	A-G	3	0.02
CBE control-OsAAT-sgRNA01-rep2	A-G	6	0.02
CBE control-OsAAT-sgRNA01-rep2	A-G	11	0.01
CBE control-OsAAT-sgRNA01-rep2	A-G	20	0.01
CBE control-OsAAT-sgRNA01-rep3	C-T	1	0.12
CBE control-OsAAT-sgRNA01-rep3	C-T	8	55.67
CBE control-OsAAT-sgRNA01-rep3	C-T	9	52.02
CBE control-OsAAT-sgRNA01-rep3	C-T	10	52.17
CBE control-OsAAT-sgRNA01-rep3	C-T	13	2.24
CBE control-OsAAT-sgRNA01-rep3	C-T	14	0.78
CBE control-OsAAT-sgRNA01-rep3	C-T	15	5.09
CBE control-OsAAT-sgRNA01-rep3	C-T	16	5.38
CBE control-OsAAT-sgRNA01-rep3	A-G	2	0.01
CBE control-OsAAT-sgRNA01-rep3	A-G	3	0.01
CBE control-OsAAT-sgRNA01-rep3	A-G	6	0.02
CBE control-OsAAT-sgRNA01-rep3	A-G	11	0.01
CBE control-OsAAT-sgRNA01-rep3	A-G	20	0.01
CBE control-OsACC-sgRNA01-rep1	C-T	1	0.07
CBE control-OsACC-sgRNA01-rep1	C-T	6	36.59
CBE control-OsACC-sgRNA01-rep1	C-T	8	27.75
CBE control-OsACC-sgRNA01-rep1	C-T	10	33.46
CBE control-OsACC-sgRNA01-rep1	C-T	15	1.36
CBE control-OsACC-sgRNA01-rep1	C-T	19	0.01
CBE control-OsACC-sgRNA01-rep1	A-G	2	0.01
CBE control-OsACC-sgRNA01-rep1	A-G	4	1.3
CBE control-OsACC-sgRNA01-rep1	A-G	7	1.65
CBE control-OsACC-sgRNA01-rep1	A-G	11	0.08
CBE control-OsACC-sgRNA01-rep1	A-G	12	0.01
CBE control-OsACC-sgRNA01-rep2	C-T	1	0.11
CBE control-OsACC-sgRNA01-rep2	C-T	6	41.33
CBE control-OsACC-sgRNA01-rep2	C-T	8	29.76
CBE control-OsACC-sgRNA01-rep2	C-T	10	36.17
CBE control-OsACC-sgRNA01-rep2	C-T	15	1.44
CBE control-OsACC-sgRNA01-rep2	C-T	19	0
CBE control-OsACC-sgRNA01-rep2	A-G	2	0
CBE control-OsACC-sgRNA01-rep2	A-G	4	1.89
CBE control-OsACC-sgRNA01-rep2	A-G	7	2.28
CBE control-OsACC-sgRNA01-rep2	A-G	11	0.04
CBE control-OsACC-sgRNA01-rep2	A-G	12	0.02
CBE control-OsACC-sgRNA01-rep3	C-T	1	0.1
CBE control-OsACC-sgRNA01-rep3	C-T	6	41.4
CBE control-OsACC-sgRNA01-rep3	C-T	8	31.89
CBE control-OsACC-sgRNA01-rep3	C-T	10	38.73
CBE control-OsACC-sgRNA01-rep3	C-T	15	1.44
CBE control-OsACC-sgRNA01-rep3	C-T	19	0
CBE control-OsACC-sgRNA01-rep3	A-G	2	0
CBE control-OsACC-sgRNA01-rep3	A-G	4	1.51
CBE control-OsACC-sgRNA01-rep3	A-G	7	1.59
CBE control-OsACC-sgRNA01-rep3	A-G	11	0.05
CBE control-OsACC-sgRNA01-rep3	A-G	12	0
CBE control-OsACTG-sgRNA01-rep1	C-T	3	19.54
CBE control-OsACTG-sgRNA01-rep1	C-T	6	28.05
CBE control-OsACTG-sgRNA01-rep1	C-T	7	28.88
CBE control-OsACTG-sgRNA01-rep1	C-T	9	4.72
CBE control-OsACTG-sgRNA01-rep1	C-T	10	4.28
CBE control-OsACTG-sgRNA01-rep1	C-T	12	1.69
CBE control-OsACTG-sgRNA01-rep1	C-T	15	2.85
CBE control-OsACTG-sgRNA01-rep1	C-T	18	0.04
CBE control-OsACTG-sgRNA01-rep1	A-G	1	0.01
CBE control-OsACTG-sgRNA01-rep1	A-G	4	0.01
CBE control-OsACTG-sgRNA01-rep1	A-G	11	0.03
CBE control-OsACTG-sgRNA01-rep1	A-G	14	0.02
CBE control-OsACTG-sgRNA01-rep2	C-T	3	20.62
CBE control-OsACTG-sgRNA01-rep2	C-T	6	31.24
CBE control-OsACTG-sgRNA01-rep2	C-T	7	31.55
CBE control-OsACTG-sgRNA01-rep2	C-T	9	4.82
CBE control-OsACTG-sgRNA01-rep2	C-T	10	4.53
CBE control-OsACTG-sgRNA01-rep2	C-T	12	1.86
CBE control-OsACTG-sgRNA01-rep2	C-T	15	3.2
CBE control-OsACTG-sgRNA01-rep2	C-T	18	0.06
CBE control-OsACTG-sgRNA01-rep2	A-G	1	0
CBE control-OsACTG-sgRNA01-rep2	A-G	4	0.01
CBE control-OsACTG-sgRNA01-rep2	A-G	11	0.01
CBE control-OsACTG-sgRNA01-rep2	A-G	14	0.01
CBE control-OsACTG-sgRNA01-rep3	C-T	3	23.48
CBE control-OsACTG-sgRNA01-rep3	C-T	6	34.45
CBE control-OsACTG-sgRNA01-rep3	C-T	7	34.89
CBE control-OsACTG-sgRNA01-rep3	C-T	9	5.79
CBE control-OsACTG-sgRNA01-rep3	C-T	10	5.7
CBE control-OsACTG-sgRNA01-rep3	C-T	12	2
CBE control-OsACTG-sgRNA01-rep3	C-T	15	3.65
CBE control-OsACTG-sgRNA01-rep3	C-T	18	0.1
CBE control-OsACTG-sgRNA01-rep3	A-G	1	0.01
CBE control-OsACTG-sgRNA01-rep3	A-G	4	0
CBE control-OsACTG-sgRNA01-rep3	A-G	11	0.02
CBE control-OsACTG-sgRNA01-rep3	A-G	14	0.01
CBE control-OsALS-sgRNA01-rep1	C-T	1	0.22
CBE control-OsALS-sgRNA01-rep1	C-T	3	9.6
CBE control-OsALS-sgRNA01-rep1	C-T	6	46.98
CBE control-OsALS-sgRNA01-rep1	C-T	7	46.19
CBE control-OsALS-sgRNA01-rep1	C-T	16	8.98
CBE control-OsALS-sgRNA01-rep1	C-T	17	0.68
CBE control-OsALS-sgRNA01-rep1	C-T	19	0
CBE control-OsALS-sgRNA01-rep1	C-T	20	0.01
CBE control-OsALS-sgRNA01-rep1	A-G	8	0.01
CBE control-OsALS-sgRNA01-rep1	A-G	12	0.03
CBE control-OsALS-sgRNA01-rep1	A-G	14	0.01
CBE control-OsALS-sgRNA01-rep1	A-G	18	0.01
CBE control-OsALS-sgRNA01-rep2	C-T	1	0.28
CBE control-OsALS-sgRNA01-rep2	C-T	3	10.04
CBE control-OsALS-sgRNA01-rep2	C-T	6	49.58
CBE control-OsALS-sgRNA01-rep2	C-T	7	46.89
CBE control-OsALS-sgRNA01-rep2	C-T	16	9.76
CBE control-OsALS-sgRNA01-rep2	C-T	17	0.76
CBE control-OsALS-sgRNA01-rep2	C-T	19	0
CBE control-OsALS-sgRNA01-rep2	C-T	20	0
CBE control-OsALS-sgRNA01-rep2	A-G	8	0.02
CBE control-OsALS-sgRNA01-rep2	A-G	12	0.03
CBE control-OsALS-sgRNA01-rep2	A-G	14	0.01
CBE control-OsALS-sgRNA01-rep2	A-G	18	0.01
CBE control-OsALS-sgRNA01-rep3	C-T	1	0.24
CBE control-OsALS-sgRNA01-rep3	C-T	3	11.34
CBE control-OsALS-sgRNA01-rep3	C-T	6	54.59
CBE control-OsALS-sgRNA01-rep3	C-T	7	52.32
CBE control-OsALS-sgRNA01-rep3	C-T	16	11.24
CBE control-OsALS-sgRNA01-rep3	C-T	17	0.76
CBE control-OsALS-sgRNA01-rep3	C-T	19	0
CBE control-OsALS-sgRNA01-rep3	C-T	20	0
CBE control-OsALS-sgRNA01-rep3	A-G	8	0.01
CBE control-OsALS-sgRNA01-rep3	A-G	12	0.02
CBE control-OsALS-sgRNA01-rep3	A-G	14	0
CBE control-OsALS-sgRNA01-rep3	A-G	18	0.01
CBE control-OsCDC48-sgRNA01-rep1	C-T	3	0.82
CBE control-OsCDC48-sgRNA01-rep1	C-T	4	26.79
CBE control-OsCDC48-sgRNA01-rep1	C-T	7	28.49
CBE control-OsCDC48-sgRNA01-rep1	C-T	8	38.34
CBE control-OsCDC48-sgRNA01-rep1	C-T	11	10.39
CBE control-OsCDC48-sgRNA01-rep1	C-T	14	23.01
CBE control-OsCDC48-sgRNA01-rep1	C-T	18	0.05
CBE control-OsCDC48-sgRNA01-rep1	C-T	20	0.02
CBE control-OsCDC48-sgRNA01-rep1	A-G	2	0.01
CBE control-OsCDC48-sgRNA01-rep1	A-G	5	0.22
CBE control-OsCDC48-sgRNA01-rep1	A-G	9	0.01
CBE control-OsCDC48-sgRNA01-rep2	C-T	3	1.01
CBE control-OsCDC48-sgRNA01-rep2	C-T	4	28.64
CBE control-OsCDC48-sgRNA01-rep2	C-T	7	30.07
CBE control-OsCDC48-sgRNA01-rep2	C-T	8	41.49
CBE control-OsCDC48-sgRNA01-rep2	C-T	11	11.2
CBE control-OsCDC48-sgRNA01-rep2	C-T	14	23.96
CBE control-OsCDC48-sgRNA01-rep2	C-T	18	0.03
CBE control-OsCDC48-sgRNA01-rep2	C-T	20	0.09
CBE control-OsCDC48-sgRNA01-rep2	A-G	2	0.01
CBE control-OsCDC48-sgRNA01-rep2	A-G	5	0.26
CBE control-OsCDC48-sgRNA01-rep2	A-G	9	0.01
CBE control-OsCDC48-sgRNA01-rep3	C-T	3	1.02
CBE control-OsCDC48-sgRNA01-rep3	C-T	4	32.7
CBE control-OsCDC48-sgRNA01-rep3	C-T	7	33.17
CBE control-OsCDC48-sgRNA01-rep3	C-T	8	45.46
CBE control-OsCDC48-sgRNA01-rep3	C-T	11	12.04
CBE control-OsCDC48-sgRNA01-rep3	C-T	14	26.88
CBE control-OsCDC48-sgRNA01-rep3	C-T	18	0.03
CBE control-OsCDC48-sgRNA01-rep3	C-T	20	0.08
CBE control-OsCDC48-sgRNA01-rep3	A-G	2	0.01
CBE control-OsCDC48-sgRNA01-rep3	A-G	5	0.16
CBE control-OsCDC48-sgRNA01-rep3	A-G	9	0.02
CBE control-OsCGRS55-sgRNA01-rep1	C-T	1	0.37
CBE control-OsCGRS55-sgRNA01-rep1	C-T	2	2.24
CBE control-OsCGRS55-sgRNA01-rep1	C-T	4	14.82
CBE control-OsCGRS55-sgRNA01-rep1	C-T	5	34.34
CBE control-OsCGRS55-sgRNA01-rep1	C-T	6	40.06
CBE control-OsCGRS55-sgRNA01-rep1	C-T	7	40.51
CBE control-OsCGRS55-sgRNA01-rep1	C-T	9	36.92
CBE control-OsCGRS55-sgRNA01-rep1	C-T	10	36.48
CBE control-OsCGRS55-sgRNA01-rep1	C-T	13	14.88
CBE control-OsCGRS55-sgRNA01-rep1	C-T	15	22.77
CBE control-OsCGRS55-sgRNA01-rep1	C-T	16	3.93
CBE control-OsCGRS55-sgRNA01-rep1	C-T	18	0.02
CBE control-OsCGRS55-sgRNA01-rep1	C-T	19	0
CBE control-OsCGRS55-sgRNA01-rep1	A-G	3	0.01
CBE control-OsCGRS55-sgRNA01-rep1	A-G	11	0.01
CBE control-OsCGRS55-sgRNA01-rep1	A-G	20	0.01
CBE control-OsCGRS55-sgRNA01-rep2	C-T	1	0.4
CBE control-OsCGRS55-sgRNA01-rep2	C-T	2	2.64
CBE control-OsCGRS55-sgRNA01-rep2	C-T	4	18.3
CBE control-OsCGRS55-sgRNA01-rep2	C-T	5	41.67
CBE control-OsCGRS55-sgRNA01-rep2	C-T	6	48.79
CBE control-OsCGRS55-sgRNA01-rep2	C-T	7	49.15
CBE control-OsCGRS55-sgRNA01-rep2	C-T	9	44.88
CBE control-OsCGRS55-sgRNA01-rep2	C-T	10	44.22
CBE control-OsCGRS55-sgRNA01-rep2	C-T	13	19.35
CBE control-OsCGRS55-sgRNA01-rep2	C-T	15	28.56
CBE control-OsCGRS55-sgRNA01-rep2	C-T	16	5.28
CBE control-OsCGRS55-sgRNA01-rep2	C-T	18	0.11
CBE control-OsCGRS55-sgRNA01-rep2	C-T	19	0.05
CBE control-OsCGRS55-sgRNA01-rep2	A-G	3	0.01
CBE control-OsCGRS55-sgRNA01-rep2	A-G	11	0.01
CBE control-OsCGRS55-sgRNA01-rep2	A-G	20	0.02
CBE control-OsCGRS55-sgRNA01-rep3	C-T	1	0.45
CBE control-OsCGRS55-sgRNA01-rep3	C-T	2	2.45
CBE control-OsCGRS55-sgRNA01-rep3	C-T	4	18.28
CBE control-OsCGRS55-sgRNA01-rep3	C-T	5	41.77
CBE control-OsCGRS55-sgRNA01-rep3	C-T	6	49.01
CBE control-OsCGRS55-sgRNA01-rep3	C-T	7	49.46
CBE control-OsCGRS55-sgRNA01-rep3	C-T	9	44.71
CBE control-OsCGRS55-sgRNA01-rep3	C-T	10	44.21
CBE control-OsCGRS55-sgRNA01-rep3	C-T	13	18.7
CBE control-OsCGRS55-sgRNA01-rep3	C-T	15	28.42
CBE control-OsCGRS55-sgRNA01-rep3	C-T	16	5.49
CBE control-OsCGRS55-sgRNA01-rep3	C-T	18	0.07
CBE control-OsCGRS55-sgRNA01-rep3	C-T	19	0.05
CBE control-OsCGRS55-sgRNA01-rep3	A-G	3	0.01
CBE control-OsCGRS55-sgRNA01-rep3	A-G	11	0.01
CBE control-OsCGRS55-sgRNA01-rep3	A-G	20	0.01
CBE control-OsD18-sgRNA01-rep1	C-T	3	8.45
CBE control-OsD18-sgRNA01-rep1	C-T	6	29.07
CBE control-OsD18-sgRNA01-rep1	C-T	7	32.94
CBE control-OsD18-sgRNA01-rep1	C-T	11	25.21
CBE control-OsD18-sgRNA01-rep1	A-G	1	0.02
CBE control-OsD18-sgRNA01-rep1	A-G	4	0.01
CBE control-OsD18-sgRNA01-rep1	A-G	5	0.01
CBE control-OsD18-sgRNA01-rep1	A-G	8	0.01
CBE control-OsD18-sgRNA01-rep1	A-G	12	0.01
CBE control-OsD18-sgRNA01-rep1	A-G	16	0.01
CBE control-OsD18-sgRNA01-rep1	A-G	20	0.02
CBE control-OsD18-sgRNA01-rep2	C-T	3	10.74
CBE control-OsD18-sgRNA01-rep2	C-T	6	32.36
CBE control-OsD18-sgRNA01-rep2	C-T	7	37.14
CBE control-OsD18-sgRNA01-rep2	C-T	11	27.63
CBE control-OsD18-sgRNA01-rep2	A-G	1	0.01
CBE control-OsD18-sgRNA01-rep2	A-G	4	0.07
CBE control-OsD18-sgRNA01-rep2	A-G	5	0
CBE control-OsD18-sgRNA01-rep2	A-G	8	0
CBE control-OsD18-sgRNA01-rep2	A-G	12	0.01
CBE control-OsD18-sgRNA01-rep2	A-G	16	0.01
CBE control-OsD18-sgRNA01-rep2	A-G	20	0.02
CBE control-OsD18-sgRNA01-rep3	C-T	3	6.75
CBE control-OsD18-sgRNA01-rep3	C-T	6	26.43
CBE control-OsD18-sgRNA01-rep3	C-T	7	31.81
CBE control-OsD18-sgRNA01-rep3	C-T	11	20.8
CBE control-OsD18-sgRNA01-rep3	A-G	1	0.02
CBE control-OsD18-sgRNA01-rep3	A-G	4	0.99
CBE control-OsD18-sgRNA01-rep3	A-G	5	0.13
CBE control-OsD18-sgRNA01-rep3	A-G	8	0.15
CBE control-OsD18-sgRNA01-rep3	A-G	12	0.01
CBE control-OsD18-sgRNA01-rep3	A-G	16	0.02
CBE control-OsD18-sgRNA01-rep3	A-G	20	0.02
CBE control-OsDEP1-sgRNA01-rep1	C-T	4	4.57
CBE control-OsDEP1-sgRNA01-rep1	C-T	8	15.8
CBE control-OsDEP1-sgRNA01-rep1	C-T	13	0.78
CBE control-OsDEP1-sgRNA01-rep1	C-T	14	1.77
CBE control-OsDEP1-sgRNA01-rep1	C-T	15	8.44
CBE control-OsDEP1-sgRNA01-rep1	C-T	17	0.91
CBE control-OsDEP1-sgRNA01-rep1	A-G	1	0.01
CBE control-OsDEP1-sgRNA01-rep1	A-G	3	0.02
CBE control-OsDEP1-sgRNA01-rep1	A-G	5	0.03
CBE control-OsDEP1-sgRNA01-rep1	A-G	6	0.02
CBE control-OsDEP1-sgRNA01-rep2	C-T	4	4.33
CBE control-OsDEP1-sgRNA01-rep2	C-T	8	15.96
CBE control-OsDEP1-sgRNA01-rep2	C-T	13	0.81
CBE control-OsDEP1-sgRNA01-rep2	C-T	14	1.94
CBE control-OsDEP1-sgRNA01-rep2	C-T	15	9.71
CBE control-OsDEP1-sgRNA01-rep2	C-T	17	0.75
CBE control-OsDEP1-sgRNA01-rep2	A-G	1	0.01
CBE control-OsDEP1-sgRNA01-rep2	A-G	3	0.02
CBE control-OsDEP1-sgRNA01-rep2	A-G	5	0.17
CBE control-OsDEP1-sgRNA01-rep2	A-G	6	0.13
CBE control-OsDEP1-sgRNA01-rep3	C-T	4	5.34
CBE control-OsDEP1-sgRNA01-rep3	C-T	8	20.04
CBE control-OsDEP1-sgRNA01-rep3	C-T	13	1.15
CBE control-OsDEP1-sgRNA01-rep3	C-T	14	2.8
CBE control-OsDEP1-sgRNA01-rep3	C-T	15	11.68
CBE control-OsDEP1-sgRNA01-rep3	C-T	17	0.88
CBE control-OsDEP1-sgRNA01-rep3	A-G	1	0.02
CBE control-OsDEP1-sgRNA01-rep3	A-G	3	0.02
CBE control-OsDEP1-sgRNA01-rep3	A-G	5	0.03
CBE control-OsDEP1-sgRNA01-rep3	A-G	6	0.03
CBE control-OsEV-sgRNA01-rep1	C-T	1	0.16
CBE control-OsEV-sgRNA01-rep1	C-T	3	8.19
CBE control-OsEV-sgRNA01-rep1	C-T	5	45.78
CBE control-OsEV-sgRNA01-rep1	C-T	7	45.18
CBE control-OsEV-sgRNA01-rep1	C-T	9	11.24
CBE control-OsEV-sgRNA01-rep1	C-T	11	1.04
CBE control-OsEV-sgRNA01-rep1	C-T	17	0.09
CBE control-OsEV-sgRNA01-rep1	C-T	18	0.03
CBE control-OsEV-sgRNA01-rep1	C-T	20	0.01
CBE control-OsEV-sgRNA01-rep1	A-G	2	0
CBE control-OsEV-sgRNA01-rep1	A-G	4	0.01
CBE control-OsEV-sgRNA01-rep1	A-G	6	0.01
CBE control-OsEV-sgRNA01-rep1	A-G	8	0.01
CBE control-OsEV-sgRNA01-rep1	A-G	10	0
CBE control-OsEV-sgRNA01-rep1	A-G	13	0
CBE control-OsEV-sgRNA01-rep1	A-G	16	0
CBE control-OsEV-sgRNA01-rep2	C-T	1	0.19
CBE control-OsEV-sgRNA01-rep2	C-T	3	7.85
CBE control-OsEV-sgRNA01-rep2	C-T	5	47.97
CBE control-OsEV-sgRNA01-rep2	C-T	7	47.41
CBE control-OsEV-sgRNA01-rep2	C-T	9	14.13
CBE control-OsEV-sgRNA01-rep2	C-T	11	1.17
CBE control-OsEV-sgRNA01-rep2	C-T	17	0.04
CBE control-OsEV-sgRNA01-rep2	C-T	18	0
CBE control-OsEV-sgRNA01-rep2	C-T	20	0.17
CBE control-OsEV-sgRNA01-rep2	A-G	2	0
CBE control-OsEV-sgRNA01-rep2	A-G	4	0.03
CBE control-OsEV-sgRNA01-rep2	A-G	6	0.04
CBE control-OsEV-sgRNA01-rep2	A-G	8	0
CBE control-OsEV-sgRNA01-rep2	A-G	10	0.01
CBE control-OsEV-sgRNA01-rep2	A-G	13	0.01
CBE control-OsEV-sgRNA01-rep2	A-G	16	0.03
CBE control-OsEV-sgRNA01-rep3	C-T	1	0.17
CBE control-OsEV-sgRNA01-rep3	C-T	3	8.94
CBE control-OsEV-sgRNA01-rep3	C-T	5	54.23
CBE control-OsEV-sgRNA01-rep3	C-T	7	53.66
CBE control-OsEV-sgRNA01-rep3	C-T	9	15.21
CBE control-OsEV-sgRNA01-rep3	C-T	11	0.96
CBE control-OsEV-sgRNA01-rep3	C-T	17	0.12
CBE control-OsEV-sgRNA01-rep3	C-T	18	0.02
CBE control-OsEV-sgRNA01-rep3	C-T	20	0.13
CBE control-OsEV-sgRNA01-rep3	A-G	2	0
CBE control-OsEV-sgRNA01-rep3	A-G	4	0.01
CBE control-OsEV-sgRNA01-rep3	A-G	6	0.04
CBE control-OsEV-sgRNA01-rep3	A-G	8	0.01
CBE control-OsEV-sgRNA01-rep3	A-G	10	0.01
CBE control-OsEV-sgRNA01-rep3	A-G	13	0.02
CBE control-OsEV-sgRNA01-rep3	A-G	16	0.01
CBE control-OsGRF1-sgRNA01-rep1	C-T	4	4.29
CBE control-OsGRF1-sgRNA01-rep1	C-T	5	26.79
CBE control-OsGRF1-sgRNA01-rep1	C-T	9	29.64
CBE control-OsGRF1-sgRNA01-rep1	C-T	17	0
CBE control-OsGRF1-sgRNA01-rep1	C-T	18	0
CBE control-OsGRF1-sgRNA01-rep1	A-G	2	0
CBE control-OsGRF1-sgRNA01-rep1	A-G	3	0
CBE control-OsGRF1-sgRNA01-rep1	A-G	10	0
CBE control-OsGRF1-sgRNA01-rep1	A-G	11	0
CBE control-OsGRF1-sgRNA01-rep1	A-G	13	0
CBE control-OsGRF1-sgRNA01-rep1	A-G	14	0
CBE control-OsGRF1-sgRNA01-rep1	A-G	15	0
CBE control-OsGRF1-sgRNA01-rep2	C-T	4	4.84
CBE control-OsGRF1-sgRNA01-rep2	C-T	5	25.27
CBE control-OsGRF1-sgRNA01-rep2	C-T	9	26.88
CBE control-OsGRF1-sgRNA01-rep2	C-T	17	0
CBE control-OsGRF1-sgRNA01-rep2	C-T	18	0
CBE control-OsGRF1-sgRNA01-rep2	A-G	2	0
CBE control-OsGRF1-sgRNA01-rep2	A-G	3	0
CBE control-OsGRF1-sgRNA01-rep2	A-G	10	0
CBE control-OsGRF1-sgRNA01-rep2	A-G	11	0
CBE control-OsGRF1-sgRNA01-rep2	A-G	13	0
CBE control-OsGRF1-sgRNA01-rep2	A-G	14	0
CBE control-OsGRF1-sgRNA01-rep2	A-G	15	0
CBE control-OsGRF1-sgRNA01-rep3	C-T	4	6.48
CBE control-OsGRF1-sgRNA01-rep3	C-T	5	32.79
CBE control-OsGRF1-sgRNA01-rep3	C-T	9	30.77
CBE control-OsGRF1-sgRNA01-rep3	C-T	17	0
CBE control-OsGRF1-sgRNA01-rep3	C-T	18	0
CBE control-OsGRF1-sgRNA01-rep3	A-G	2	0
CBE control-OsGRF1-sgRNA01-rep3	A-G	3	0
CBE control-OsGRF1-sgRNA01-rep3	A-G	10	0
CBE control-OsGRF1-sgRNA01-rep3	A-G	11	0
CBE control-OsGRF1-sgRNA01-rep3	A-G	13	0
CBE control-OsGRF1-sgRNA01-rep3	A-G	14	0
CBE control-OsGRF1-sgRNA01-rep3	A-G	15	0
CBE control-OsAAT-sgRNA02-rep1	C-T	1	0.01
CBE control-OsAAT-sgRNA02-rep1	C-T	4	17.34
CBE control-OsAAT-sgRNA02-rep1	C-T	6	13.51
CBE control-OsAAT-sgRNA02-rep1	C-T	7	19.99
CBE control-OsAAT-sgRNA02-rep1	C-T	8	25.89
CBE control-OsAAT-sgRNA02-rep1	C-T	9	27.06
CBE control-OsAAT-sgRNA02-rep1	C-T	11	1.43
CBE control-OsAAT-sgRNA02-rep1	C-T	13	2.44
CBE control-OsAAT-sgRNA02-rep1	C-T	15	0.55
CBE control-OsAAT-sgRNA02-rep1	A-G	14	0.02
CBE control-OsAAT-sgRNA02-rep1	A-G	19	0.01
CBE control-OsAAT-sgRNA02-rep2	C-T	1	0.06
CBE control-OsAAT-sgRNA02-rep2	C-T	4	14.45
CBE control-OsAAT-sgRNA02-rep2	C-T	6	11.28
CBE control-OsAAT-sgRNA02-rep2	C-T	7	17.63
CBE control-OsAAT-sgRNA02-rep2	C-T	8	23.27
CBE control-OsAAT-sgRNA02-rep2	C-T	9	24.27
CBE control-OsAAT-sgRNA02-rep2	C-T	11	1.35
CBE control-OsAAT-sgRNA02-rep2	C-T	13	1.64
CBE control-OsAAT-sgRNA02-rep2	C-T	15	0.87
CBE control-OsAAT-sgRNA02-rep2	A-G	14	0
CBE control-OsAAT-sgRNA02-rep2	A-G	19	0
CBE control-OsAAT-sgRNA02-rep3	C-T	1	0.02
CBE control-OsAAT-sgRNA02-rep3	C-T	4	16.66
CBE control-OsAAT-sgRNA02-rep3	C-T	6	12.54
CBE control-OsAAT-sgRNA02-rep3	C-T	7	19.06
CBE control-OsAAT-sgRNA02-rep3	C-T	8	25.97
CBE control-OsAAT-sgRNA02-rep3	C-T	9	27.15
CBE control-OsAAT-sgRNA02-rep3	C-T	11	0.94
CBE control-OsAAT-sgRNA02-rep3	C-T	13	2.17
CBE control-OsAAT-sgRNA02-rep3	C-T	15	0.7
CBE control-OsAAT-sgRNA02-rep3	A-G	14	0.02
CBE control-OsAAT-sgRNA02-rep3	A-G	19	0.02
CBE control-OsACC-sgRNA02-rep1	C-T	2	1.75
CBE control-OsACC-sgRNA02-rep1	C-T	3	1.66
CBE control-OsACC-sgRNA02-rep1	C-T	5	15.06
CBE control-OsACC-sgRNA02-rep1	C-T	8	5.15
CBE control-OsACC-sgRNA02-rep1	C-T	12	12.74
CBE control-OsACC-sgRNA02-rep1	C-T	14	3.52
CBE control-OsACC-sgRNA02-rep1	C-T	16	0.03
CBE control-OsACC-sgRNA02-rep1	C-T	17	0.02
CBE control-OsACC-sgRNA02-rep1	C-T	18	0.01
CBE control-OsACC-sgRNA02-rep1	C-T	20	0
CBE control-OsACC-sgRNA02-rep1	A-G	4	0.01
CBE control-OsACC-sgRNA02-rep1	A-G	6	0.04
CBE control-OsACC-sgRNA02-rep1	A-G	10	0.01
CBE control-OsACC-sgRNA02-rep1	A-G	13	0.02
CBE control-OsACC-sgRNA02-rep1	A-G	15	0.02
CBE control-OsACC-sgRNA02-rep1	A-G	19	0.01
CBE control-OsACC-sgRNA02-rep2	C-T	2	1.51
CBE control-OsACC-sgRNA02-rep2	C-T	3	1.69
CBE control-OsACC-sgRNA02-rep2	C-T	5	15.26
CBE control-OsACC-sgRNA02-rep2	C-T	8	5.38
CBE control-OsACC-sgRNA02-rep2	C-T	12	13.24
CBE control-OsACC-sgRNA02-rep2	C-T	14	3.78
CBE control-OsACC-sgRNA02-rep2	C-T	16	0.01
CBE control-OsACC-sgRNA02-rep2	C-T	17	0.05
CBE control-OsACC-sgRNA02-rep2	C-T	18	0.03
CBE control-OsACC-sgRNA02-rep2	C-T	20	0.01
CBE control-OsACC-sgRNA02-rep2	A-G	4	0.01
CBE control-OsACC-sgRNA02-rep2	A-G	6	0.01
CBE control-OsACC-sgRNA02-rep2	A-G	10	0.01
CBE control-OsACC-sgRNA02-rep2	A-G	13	0.02
CBE control-OsACC-sgRNA02-rep2	A-G	15	0.01
CBE control-OsACC-sgRNA02-rep2	A-G	19	0.01
CBE control-OsACC-sgRNA02-rep3	C-T	2	1.5
CBE control-OsACC-sgRNA02-rep3	C-T	3	1.4
CBE control-OsACC-sgRNA02-rep3	C-T	5	14.81
CBE control-OsACC-sgRNA02-rep3	C-T	8	4.82
CBE control-OsACC-sgRNA02-rep3	C-T	12	12.57
CBE control-OsACC-sgRNA02-rep3	C-T	14	3
CBE control-OsACC-sgRNA02-rep3	C-T	16	0.02
CBE control-OsACC-sgRNA02-rep3	C-T	17	0.01
CBE control-OsACC-sgRNA02-rep3	C-T	18	0.01
CBE control-OsACC-sgRNA02-rep3	C-T	20	0
CBE control-OsACC-sgRNA02-rep3	A-G	4	0
CBE control-OsACC-sgRNA02-rep3	A-G	6	0.04
CBE control-OsACC-sgRNA02-rep3	A-G	10	0
CBE control-OsACC-sgRNA02-rep3	A-G	13	0.01
CBE control-OsACC-sgRNA02-rep3	A-G	15	0.02
CBE control-OsACC-sgRNA02-rep3	A-G	19	0.01
CBE control-OsALS-sgRNA02-rep1	C-T	2	1.21
CBE control-OsALS-sgRNA02-rep1	C-T	4	16.34
CBE control-OsALS-sgRNA02-rep1	C-T	5	16.71
CBE control-OsALS-sgRNA02-rep1	C-T	11	1.15
CBE control-OsALS-sgRNA02-rep1	C-T	13	3.04
CBE control-OsALS-sgRNA02-rep1	C-T	15	1.02
CBE control-OsALS-sgRNA02-rep1	C-T	16	6.61
CBE control-OsALS-sgRNA02-rep1	C-T	18	0
CBE control-OsALS-sgRNA02-rep1	C-T	19	0
CBE control-OsALS-sgRNA02-rep1	C-T	20	0.02
CBE control-OsALS-sgRNA02-rep1	A-G	6	0.02
CBE control-OsALS-sgRNA02-rep1	A-G	10	0.01
CBE control-OsALS-sgRNA02-rep2	C-T	2	1.01
CBE control-OsALS-sgRNA02-rep2	C-T	4	15.22
CBE control-OsALS-sgRNA02-rep2	C-T	5	15.42
CBE control-OsALS-sgRNA02-rep2	C-T	11	1
CBE control-OsALS-sgRNA02-rep2	C-T	13	2.73
CBE control-OsALS-sgRNA02-rep2	C-T	15	1.08
CBE control-OsALS-sgRNA02-rep2	C-T	16	5.87
CBE control-OsALS-sgRNA02-rep2	C-T	18	0.02
CBE control-OsALS-sgRNA02-rep2	C-T	19	0.01
CBE control-OsALS-sgRNA02-rep2	C-T	20	0.03
CBE control-OsALS-sgRNA02-rep2	A-G	6	0.01
CBE control-OsALS-sgRNA02-rep2	A-G	10	0.01
CBE control-OsALS-sgRNA02-rep3	C-T	2	1.35
CBE control-OsALS-sgRNA02-rep3	C-T	4	17.6
CBE control-OsALS-sgRNA02-rep3	C-T	5	17.75
CBE control-OsALS-sgRNA02-rep3	C-T	11	1.09
CBE control-OsALS-sgRNA02-rep3	C-T	13	3.16
CBE control-OsALS-sgRNA02-rep3	C-T	15	1.02
CBE control-OsALS-sgRNA02-rep3	C-T	16	6.83
CBE control-OsALS-sgRNA02-rep3	C-T	18	0.01
CBE control-OsALS-sgRNA02-rep3	C-T	19	0
CBE control-OsALS-sgRNA02-rep3	C-T	20	0.01
CBE control-OsALS-sgRNA02-rep3	A-G	6	0.02
CBE control-OsALS-sgRNA02-rep3	A-G	10	0.02
CBE control-OsCDC48-sgRNA02-rep1	C-T	4	2.28
CBE control-OsCDC48-sgRNA02-rep1	C-T	6	22.84
CBE control-OsCDC48-sgRNA02-rep1	C-T	7	23.08
CBE control-OsCDC48-sgRNA02-rep1	C-T	8	22
CBE control-OsCDC48-sgRNA02-rep1	C-T	13	0.35
CBE control-OsCDC48-sgRNA02-rep1	C-T	19	0.01
CBE control-OsCDC48-sgRNA02-rep1	A-G	2	0.01
CBE control-OsCDC48-sgRNA02-rep1	A-G	5	0.01
CBE control-OsCDC48-sgRNA02-rep1	A-G	9	0.02
CBE control-OsCDC48-sgRNA02-rep1	A-G	12	0
CBE control-OsCDC48-sgRNA02-rep1	A-G	14	0.02
CBE control-OsCDC48-sgRNA02-rep1	A-G	15	0
CBE control-OsCDC48-sgRNA02-rep1	A-G	18	0.01
CBE control-OsCDC48-sgRNA02-rep1	A-G	20	0.01
CBE control-OsCDC48-sgRNA02-rep2	C-T	4	1.69
CBE control-OsCDC48-sgRNA02-rep2	C-T	6	19.33
CBE control-OsCDC48-sgRNA02-rep2	C-T	7	19.45
CBE control-OsCDC48-sgRNA02-rep2	C-T	8	18.32
CBE control-OsCDC48-sgRNA02-rep2	C-T	13	0.25
CBE control-OsCDC48-sgRNA02-rep2	C-T	19	0.01
CBE control-OsCDC48-sgRNA02-rep2	A-G	2	0.04
CBE control-OsCDC48-sgRNA02-rep2	A-G	5	0.01
CBE control-OsCDC48-sgRNA02-rep2	A-G	9	0
CBE control-OsCDC48-sgRNA02-rep2	A-G	12	0
CBE control-OsCDC48-sgRNA02-rep2	A-G	14	0.02
CBE control-OsCDC48-sgRNA02-rep2	A-G	15	0
CBE control-OsCDC48-sgRNA02-rep2	A-G	18	0.03
CBE control-OsCDC48-sgRNA02-rep2	A-G	20	0
CBE control-OsCDC48-sgRNA02-rep3	C-T	4	1.39
CBE control-OsCDC48-sgRNA02-rep3	C-T	6	17.6
CBE control-OsCDC48-sgRNA02-rep3	C-T	7	18.28
CBE control-OsCDC48-sgRNA02-rep3	C-T	8	16.51
CBE control-OsCDC48-sgRNA02-rep3	C-T	13	0.21
CBE control-OsCDC48-sgRNA02-rep3	C-T	19	0.01
CBE control-OsCDC48-sgRNA02-rep3	A-G	2	0.02
CBE control-OsCDC48-sgRNA02-rep3	A-G	5	0.09
CBE control-OsCDC48-sgRNA02-rep3	A-G	9	0.03
CBE control-OsCDC48-sgRNA02-rep3	A-G	12	0.02
CBE control-OsCDC48-sgRNA02-rep3	A-G	14	0.03
CBE control-OsCDC48-sgRNA02-rep3	A-G	15	0
CBE control-OsCDC48-sgRNA02-rep3	A-G	18	0
CBE control-OsCDC48-sgRNA02-rep3	A-G	20	0
CBE control-OsCGRS56-sgRNA01-rep1	C-T	1	0.07
CBE control-OsCGRS56-sgRNA01-rep1	C-T	2	0.94
CBE control-OsCGRS56-sgRNA01-rep1	C-T	3	17.9
CBE control-OsCGRS56-sgRNA01-rep1	C-T	6	17.71
CBE control-OsCGRS56-sgRNA01-rep1	C-T	7	20.42
CBE control-OsCGRS56-sgRNA01-rep1	C-T	8	21.05
CBE control-OsCGRS56-sgRNA01-rep1	C-T	9	20.92
CBE control-OsCGRS56-sgRNA01-rep1	C-T	10	16.76
CBE control-OsCGRS56-sgRNA01-rep1	C-T	12	0.32
CBE control-OsCGRS56-sgRNA01-rep1	C-T	16	0.03
CBE control-OsCGRS56-sgRNA01-rep1	C-T	18	0.01
CBE control-OsCGRS56-sgRNA01-rep1	C-T	19	0
CBE control-OsCGRS56-sgRNA01-rep1	A-G	4	0.02
CBE control-OsCGRS56-sgRNA01-rep1	A-G	5	0.03
CBE control-OsCGRS56-sgRNA01-rep1	A-G	11	0.01
CBE control-OsCGRS56-sgRNA01-rep1	A-G	15	0.02
CBE control-OsCGRS56-sgRNA01-rep1	A-G	17	0.01
CBE control-OsCGRS56-sgRNA01-rep2	C-T	1	0.06
CBE control-OsCGRS56-sgRNA01-rep2	C-T	2	0.69
CBE control-OsCGRS56-sgRNA01-rep2	C-T	3	16.24
CBE control-OsCGRS56-sgRNA01-rep2	C-T	6	16.84
CBE control-OsCGRS56-sgRNA01-rep2	C-T	7	19.1
CBE control-OsCGRS56-sgRNA01-rep2	C-T	8	19.94
CBE control-OsCGRS56-sgRNA01-rep2	C-T	9	19.79
CBE control-OsCGRS56-sgRNA01-rep2	C-T	10	16.54
CBE control-OsCGRS56-sgRNA01-rep2	C-T	12	0.21
CBE control-OsCGRS56-sgRNA01-rep2	C-T	16	0
CBE control-OsCGRS56-sgRNA01-rep2	C-T	18	0.01
CBE control-OsCGRS56-sgRNA01-rep2	C-T	19	0.01
CBE control-OsCGRS56-sgRNA01-rep2	A-G	4	0.02
CBE control-OsCGRS56-sgRNA01-rep2	A-G	5	0.01
CBE control-OsCGRS56-sgRNA01-rep2	A-G	11	0.01
CBE control-OsCGRS56-sgRNA01-rep2	A-G	15	0
CBE control-OsCGRS56-sgRNA01-rep2	A-G	17	0.01
CBE control-OsCGRS56-sgRNA01-rep3	C-T	1	0.06
CBE control-OsCGRS56-sgRNA01-rep3	C-T	2	0.79
CBE control-OsCGRS56-sgRNA01-rep3	C-T	3	19
CBE control-OsCGRS56-sgRNA01-rep3	C-T	6	19.89
CBE control-OsCGRS56-sgRNA01-rep3	C-T	7	21.65
CBE control-OsCGRS56-sgRNA01-rep3	C-T	8	21.87
CBE control-OsCGRS56-sgRNA01-rep3	C-T	9	22.02
CBE control-OsCGRS56-sgRNA01-rep3	C-T	10	17.72
CBE control-OsCGRS56-sgRNA01-rep3	C-T	12	0.38
CBE control-OsCGRS56-sgRNA01-rep3	C-T	16	0.04
CBE control-OsCGRS56-sgRNA01-rep3	C-T	18	0
CBE control-OsCGRS56-sgRNA01-rep3	C-T	19	0
CBE control-OsCGRS56-sgRNA01-rep3	A-G	4	0.03
CBE control-OsCGRS56-sgRNA01-rep3	A-G	5	0.02
CBE control-OsCGRS56-sgRNA01-rep3	A-G	11	0.01
CBE control-OsCGRS56-sgRNA01-rep3	A-G	15	0.02
CBE control-OsCGRS56-sgRNA01-rep3	A-G	17	0.02
CBE control-OsDEP1-sgRNA02-rep1	C-T	3	1.89
CBE control-OsDEP1-sgRNA02-rep1	C-T	5	9.82
CBE control-OsDEP1-sgRNA02-rep1	C-T	15	1.44
CBE control-OsDEP1-sgRNA02-rep1	A-G	1	0.01
CBE control-OsDEP1-sgRNA02-rep1	A-G	4	0.33
CBE control-OsDEP1-sgRNA02-rep1	A-G	6	0.66
CBE control-OsDEP1-sgRNA02-rep1	A-G	9	0.03
CBE control-OsDEP1-sgRNA02-rep1	A-G	11	0.02
CBE control-OsDEP1-sgRNA02-rep1	A-G	13	0.04
CBE control-OsDEP1-sgRNA02-rep1	A-G	14	0
CBE control-OsDEP1-sgRNA02-rep1	A-G	16	0.02
CBE control-OsDEP1-sgRNA02-rep1	A-G	17	0.01
CBE control-OsDEP1-sgRNA02-rep1	A-G	19	0.02
CBE control-OsDEP1-sgRNA02-rep2	C-T	3	1.58
CBE control-OsDEP1-sgRNA02-rep2	C-T	5	9.32
CBE control-OsDEP1-sgRNA02-rep2	C-T	15	1.12
CBE control-OsDEP1-sgRNA02-rep2	A-G	1	0
CBE control-OsDEP1-sgRNA02-rep2	A-G	4	0.65
CBE control-OsDEP1-sgRNA02-rep2	A-G	6	0.77
CBE control-OsDEP1-sgRNA02-rep2	A-G	9	0.03
CBE control-OsDEP1-sgRNA02-rep2	A-G	11	0.01
CBE control-OsDEP1-sgRNA02-rep2	A-G	13	0.03
CBE control-OsDEP1-sgRNA02-rep2	A-G	14	0.09
CBE control-OsDEP1-sgRNA02-rep2	A-G	16	0
CBE control-OsDEP1-sgRNA02-rep2	A-G	17	0.01
CBE control-OsDEP1-sgRNA02-rep2	A-G	19	0
CBE control-OsDEP1-sgRNA02-rep3	C-T	3	0.58
CBE control-OsDEP1-sgRNA02-rep3	C-T	5	5.83
CBE control-OsDEP1-sgRNA02-rep3	C-T	15	0.67
CBE control-OsDEP1-sgRNA02-rep3	A-G	1	0.02
CBE control-OsDEP1-sgRNA02-rep3	A-G	4	0.07
CBE control-OsDEP1-sgRNA02-rep3	A-G	6	0.14
CBE control-OsDEP1-sgRNA02-rep3	A-G	9	0.01
CBE control-OsDEP1-sgRNA02-rep3	A-G	11	0.01
CBE control-OsDEP1-sgRNA02-rep3	A-G	13	0.02
CBE control-OsDEP1-sgRNA02-rep3	A-G	14	0.01
CBE control-OsDEP1-sgRNA02-rep3	A-G	16	0.01
CBE control-OsDEP1-sgRNA02-rep3	A-G	17	0
CBE control-OsDEP1-sgRNA02-rep3	A-G	19	0
CBE control-OsGS3-sgRNA02-rep1	C-T	1	0
CBE control-OsGS3-sgRNA02-rep1	C-T	4	7.52
CBE control-OsGS3-sgRNA02-rep1	C-T	6	12.89
CBE control-OsGS3-sgRNA02-rep1	C-T	8	11.09
CBE control-OsGS3-sgRNA02-rep1	C-T	11	5.51
CBE control-OsGS3-sgRNA02-rep1	C-T	13	5.16
CBE control-OsGS3-sgRNA02-rep1	A-G	3	0
CBE control-OsGS3-sgRNA02-rep1	A-G	9	0.01
CBE control-OsGS3-sgRNA02-rep1	A-G	15	0.03
CBE control-OsGS3-sgRNA02-rep1	A-G	17	0.06
CBE control-OsGS3-sgRNA02-rep2	C-T	1	0
CBE control-OsGS3-sgRNA02-rep2	C-T	4	8.4
CBE control-OsGS3-sgRNA02-rep2	C-T	6	13.58
CBE control-OsGS3-sgRNA02-rep2	C-T	8	11.72
CBE control-OsGS3-sgRNA02-rep2	C-T	11	6.01
CBE control-OsGS3-sgRNA02-rep2	C-T	13	5.89
CBE control-OsGS3-sgRNA02-rep2	A-G	3	0
CBE control-OsGS3-sgRNA02-rep2	A-G	9	0.01
CBE control-OsGS3-sgRNA02-rep2	A-G	15	0.03
CBE control-OsGS3-sgRNA02-rep2	A-G	17	0.01
CBE control-OsGS3-sgRNA02-rep3	C-T	1	0.01
CBE control-OsGS3-sgRNA02-rep3	C-T	4	7.38
CBE control-OsGS3-sgRNA02-rep3	C-T	6	11.54
CBE control-OsGS3-sgRNA02-rep3	C-T	8	10.58
CBE control-OsGS3-sgRNA02-rep3	C-T	11	4.63
CBE control-OsGS3-sgRNA02-rep3	C-T	13	4.73
CBE control-OsGS3-sgRNA02-rep3	A-G	3	0
CBE control-OsGS3-sgRNA02-rep3	A-G	9	0
CBE control-OsGS3-sgRNA02-rep3	A-G	15	0.06
CBE control-OsGS3-sgRNA02-rep3	A-G	17	0.06
CBE control-OsLDMAR-sgRNA01-rep1	C-T	4	10.4
CBE control-OsLDMAR-sgRNA01-rep1	C-T	7	18.48
CBE control-OsLDMAR-sgRNA01-rep1	C-T	8	18.53
CBE control-OsLDMAR-sgRNA01-rep1	C-T	17	0.03
CBE control-OsLDMAR-sgRNA01-rep1	A-G	5	0.02
CBE control-OsLDMAR-sgRNA01-rep1	A-G	13	0.19
CBE control-OsLDMAR-sgRNA01-rep1	A-G	14	0.02
CBE control-OsLDMAR-sgRNA01-rep1	A-G	15	0.12
CBE control-OsLDMAR-sgRNA01-rep2	C-T	4	7.81
CBE control-OsLDMAR-sgRNA01-rep2	C-T	7	13.44
CBE control-OsLDMAR-sgRNA01-rep2	C-T	8	13.37
CBE control-OsLDMAR-sgRNA01-rep2	C-T	17	0.01
CBE control-OsLDMAR-sgRNA01-rep2	A-G	5	0.03
CBE control-OsLDMAR-sgRNA01-rep2	A-G	13	0.19
CBE control-OsLDMAR-sgRNA01-rep2	A-G	14	0.02
CBE control-OsLDMAR-sgRNA01-rep2	A-G	15	0.11
CBE control-OsLDMAR-sgRNA01-rep3	C-T	4	10.8
CBE control-OsLDMAR-sgRNA01-rep3	C-T	7	20.33
CBE control-OsLDMAR-sgRNA01-rep3	C-T	8	20.22
CBE control-OsLDMAR-sgRNA01-rep3	C-T	17	0.02
CBE control-OsLDMAR-sgRNA01-rep3	A-G	5	0.25
CBE control-OsLDMAR-sgRNA01-rep3	A-G	13	0.2
CBE control-OsLDMAR-sgRNA01-rep3	A-G	14	0.02
CBE control-OsLDMAR-sgRNA01-rep3	A-G	15	0.11
CBE control-OsPDS-sgRNA01-rep1	C-T	7	11.67
CBE control-OsPDS-sgRNA01-rep1	C-T	12	3.02
CBE control-OsPDS-sgRNA01-rep1	C-T	14	15.14
CBE control-OsPDS-sgRNA01-rep1	C-T	15	7.12
CBE control-OsPDS-sgRNA01-rep1	C-T	18	0.03
CBE control-OsPDS-sgRNA01-rep1	A-G	19	0.01
CBE control-OsPDS-sgRNA01-rep2	C-T	7	9.47
CBE control-OsPDS-sgRNA01-rep2	C-T	12	2.16
CBE control-OsPDS-sgRNA01-rep2	C-T	14	12.44
CBE control-OsPDS-sgRNA01-rep2	C-T	15	5.73
CBE control-OsPDS-sgRNA01-rep2	C-T	18	0.01
CBE control-OsPDS-sgRNA01-rep2	A-G	19	0.01
CBE control-OsPDS-sgRNA01-rep3	C-T	7	11.74
CBE control-OsPDS-sgRNA01-rep3	C-T	12	0.83
CBE control-OsPDS-sgRNA01-rep3	C-T	14	5.14
CBE control-OsPDS-sgRNA01-rep3	C-T	15	2.1
CBE control-OsPDS-sgRNA01-rep3	C-T	18	0.02
CBE control-OsPDS-sgRNA01-rep3	A-G	19	0.01
CBE control-OsSPL14-sgRNA01-rep1	C-T	2	0.82
CBE control-OsSPL14-sgRNA01-rep1	C-T	5	18.9
CBE control-OsSPL14-sgRNA01-rep1	C-T	9	19.64
CBE control-OsSPL14-sgRNA01-rep1	C-T	12	0.11
CBE control-OsSPL14-sgRNA01-rep1	C-T	13	0.42
CBE control-OsSPL14-sgRNA01-rep1	C-T	14	11.33
CBE control-OsSPL14-sgRNA01-rep1	C-T	17	0.01
CBE control-OsSPL14-sgRNA01-rep1	C-T	18	0.01
CBE control-OsSPL14-sgRNA01-rep1	A-G	10	0.02
CBE control-OsSPL14-sgRNA01-rep1	A-G	11	0
CBE control-OsSPL14-sgRNA01-rep1	A-G	15	0.04
CBE control-OsSPL14-sgRNA01-rep1	A-G	19	0.01
CBE control-OsSPL14-sgRNA01-rep2	C-T	2	0.58
CBE control-OsSPL14-sgRNA01-rep2	C-T	5	15.07
CBE control-OsSPL14-sgRNA01-rep2	C-T	9	15.78
CBE control-OsSPL14-sgRNA01-rep2	C-T	12	0.16
CBE control-OsSPL14-sgRNA01-rep2	C-T	13	0.15
CBE control-OsSPL14-sgRNA01-rep2	C-T	14	8.78
CBE control-OsSPL14-sgRNA01-rep2	C-T	17	0.01
CBE control-OsSPL14-sgRNA01-rep2	C-T	18	0.07
CBE control-OsSPL14-sgRNA01-rep2	A-G	10	0.01
CBE control-OsSPL14-sgRNA01-rep2	A-G	11	0.01
CBE control-OsSPL14-sgRNA01-rep2	A-G	15	0.02
CBE control-OsSPL14-sgRNA01-rep2	A-G	19	0.01
CBE control-OsSPL14-sgRNA01-rep3	C-T	2	0.59
CBE control-OsSPL14-sgRNA01-rep3	C-T	5	18.74
CBE control-OsSPL14-sgRNA01-rep3	C-T	9	18.58
CBE control-OsSPL14-sgRNA01-rep3	C-T	12	0.12
CBE control-OsSPL14-sgRNA01-rep3	C-T	13	0.35
CBE control-OsSPL14-sgRNA01-rep3	C-T	14	9.85
CBE control-OsSPL14-sgRNA01-rep3	C-T	17	0.02
CBE control-OsSPL14-sgRNA01-rep3	C-T	18	0.01
CBE control-OsSPL14-sgRNA01-rep3	A-G	10	0.01
CBE control-OsSPL14-sgRNA01-rep3	A-G	11	0
CBE control-OsSPL14-sgRNA01-rep3	A-G	15	0.01
CBE control-OsSPL14-sgRNA01-rep3	A-G	19	0.01
ABE control-OsAAT-sgRNA01-rep1	C-T	1	0.02
ABE control-OsAAT-sgRNA01-rep1	C-T	8	0.45
ABE control-OsAAT-sgRNA01-rep1	C-T	9	0.22
ABE control-OsAAT-sgRNA01-rep1	C-T	10	0.26
ABE control-OsAAT-sgRNA01-rep1	C-T	13	0.03
ABE control-OsAAT-sgRNA01-rep1	C-T	14	0.02
ABE control-OsAAT-sgRNA01-rep1	C-T	15	0.02
ABE control-OsAAT-sgRNA01-rep1	C-T	16	0.02
ABE control-OsAAT-sgRNA01-rep1	A-G	2	0.34
ABE control-OsAAT-sgRNA01-rep1	A-G	3	0.33
ABE control-OsAAT-sgRNA01-rep1	A-G	6	17.33
ABE control-OsAAT-sgRNA01-rep1	A-G	11	3.98
ABE control-OsAAT-sgRNA01-rep1	A-G	20	0.02
ABE control-OsAAT-sgRNA01-rep2	C-T	1	0.02
ABE control-OsAAT-sgRNA01-rep2	C-T	8	0.52
ABE control-OsAAT-sgRNA01-rep2	C-T	9	0.27
ABE control-OsAAT-sgRNA01-rep2	C-T	10	0.31
ABE control-OsAAT-sgRNA01-rep2	C-T	13	0.04
ABE control-OsAAT-sgRNA01-rep2	C-T	14	0.01
ABE control-OsAAT-sgRNA01-rep2	C-T	15	0.01
ABE control-OsAAT-sgRNA01-rep2	C-T	16	0.04
ABE control-OsAAT-sgRNA01-rep2	A-G	2	0.35
ABE control-OsAAT-sgRNA01-rep2	A-G	3	0.37
ABE control-OsAAT-sgRNA01-rep2	A-G	6	21.89
ABE control-OsAAT-sgRNA01-rep2	A-G	11	4.78
ABE control-OsAAT-sgRNA01-rep2	A-G	20	0.01
ABE control-OsAAT-sgRNA01-rep3	C-T	1	0.01
ABE control-OsAAT-sgRNA01-rep3	C-T	8	0.47
ABE control-OsAAT-sgRNA01-rep3	C-T	9	0.21
ABE control-OsAAT-sgRNA01-rep3	C-T	10	0.24
ABE control-OsAAT-sgRNA01-rep3	C-T	13	0.05
ABE control-OsAAT-sgRNA01-rep3	C-T	14	0.01
ABE control-OsAAT-sgRNA01-rep3	C-T	15	0.01
ABE control-OsAAT-sgRNA01-rep3	C-T	16	0.01
ABE control-OsAAT-sgRNA01-rep3	A-G	2	0.49
ABE control-OsAAT-sgRNA01-rep3	A-G	3	0.6
ABE control-OsAAT-sgRNA01-rep3	A-G	6	22.74
ABE control-OsAAT-sgRNA01-rep3	A-G	11	5.41
ABE control-OsAAT-sgRNA01-rep3	A-G	20	0.03
ABE control-OsACC-sgRNA01-rep1	C-T	1	0.01
ABE control-OsACC-sgRNA01-rep1	C-T	6	4.83
ABE control-OsACC-sgRNA01-rep1	C-T	8	1.42
ABE control-OsACC-sgRNA01-rep1	C-T	10	2.34
ABE control-OsACC-sgRNA01-rep1	C-T	15	0.05
ABE control-OsACC-sgRNA01-rep1	C-T	19	0
ABE control-OsACC-sgRNA01-rep1	A-G	2	0.13
ABE control-OsACC-sgRNA01-rep1	A-G	4	13.38
ABE control-OsACC-sgRNA01-rep1	A-G	7	15.31
ABE control-OsACC-sgRNA01-rep1	A-G	11	7.09
ABE control-OsACC-sgRNA01-rep1	A-G	12	0.39
ABE control-OsACC-sgRNA01-rep2	C-T	1	0.02
ABE control-OsACC-sgRNA01-rep2	C-T	6	5.74
ABE control-OsACC-sgRNA01-rep2	C-T	8	1.63
ABE control-OsACC-sgRNA01-rep2	C-T	10	2.65
ABE control-OsACC-sgRNA01-rep2	C-T	15	0.09
ABE control-OsACC-sgRNA01-rep2	C-T	19	0
ABE control-OsACC-sgRNA01-rep2	A-G	2	0.09
ABE control-OsACC-sgRNA01-rep2	A-G	4	15.28
ABE control-OsACC-sgRNA01-rep2	A-G	7	17.2
ABE control-OsACC-sgRNA01-rep2	A-G	11	7.4
ABE control-OsACC-sgRNA01-rep2	A-G	12	0.38
ABE control-OsACC-sgRNA01-rep3	C-T	1	0
ABE control-OsACC-sgRNA01-rep3	C-T	6	6.02
ABE control-OsACC-sgRNA01-rep3	C-T	8	1.76
ABE control-OsACC-sgRNA01-rep3	C-T	10	3
ABE control-OsACC-sgRNA01-rep3	C-T	15	0.03
ABE control-OsACC-sgRNA01-rep3	C-T	19	0
ABE control-OsACC-sgRNA01-rep3	A-G	2	0.2
ABE control-OsACC-sgRNA01-rep3	A-G	4	17.15
ABE control-OsACC-sgRNA01-rep3	A-G	7	19.86
ABE control-OsACC-sgRNA01-rep3	A-G	11	9.12
ABE control-OsACC-sgRNA01-rep3	A-G	12	0.36
ABE control-OsACTG-sgRNA01-rep1	C-T	3	0.03
ABE control-OsACTG-sgRNA01-rep1	C-T	6	0.24
ABE control-OsACTG-sgRNA01-rep1	C-T	7	0.14
ABE control-OsACTG-sgRNA01-rep1	C-T	9	0.01
ABE control-OsACTG-sgRNA01-rep1	C-T	10	0.05
ABE control-OsACTG-sgRNA01-rep1	C-T	12	0.01
ABE control-OsACTG-sgRNA01-rep1	C-T	15	0.02
ABE control-OsACTG-sgRNA01-rep1	C-T	18	0.01
ABE control-OsACTG-sgRNA01-rep1	A-G	1	0.01
ABE control-OsACTG-sgRNA01-rep1	A-G	4	3.14
ABE control-OsACTG-sgRNA01-rep1	A-G	11	0.38
ABE control-OsACTG-sgRNA01-rep1	A-G	14	0.01
ABE control-OsACTG-sgRNA01-rep2	C-T	3	0.04
ABE control-OsACTG-sgRNA01-rep2	C-T	6	0.21
ABE control-OsACTG-sgRNA01-rep2	C-T	7	0.13
ABE control-OsACTG-sgRNA01-rep2	C-T	9	0.03
ABE control-OsACTG-sgRNA01-rep2	C-T	10	0.06
ABE control-OsACTG-sgRNA01-rep2	C-T	12	0.02
ABE control-OsACTG-sgRNA01-rep2	C-T	15	0.03
ABE control-OsACTG-sgRNA01-rep2	C-T	18	0.05
ABE control-OsACTG-sgRNA01-rep2	A-G	1	0.02
ABE control-OsACTG-sgRNA01-rep2	A-G	4	3.75
ABE control-OsACTG-sgRNA01-rep2	A-G	11	0.41
ABE control-OsACTG-sgRNA01-rep2	A-G	14	0.01
ABE control-OsACTG-sgRNA01-rep3	C-T	3	0.03
ABE control-OsACTG-sgRNA01-rep3	C-T	6	0.27
ABE control-OsACTG-sgRNA01-rep3	C-T	7	0.13
ABE control-OsACTG-sgRNA01-rep3	C-T	9	0.02
ABE control-OsACTG-sgRNA01-rep3	C-T	10	0.05
ABE control-OsACTG-sgRNA01-rep3	C-T	12	0.03
ABE control-OsACTG-sgRNA01-rep3	C-T	15	0.05
ABE control-OsACTG-sgRNA01-rep3	C-T	18	0.05
ABE control-OsACTG-sgRNA01-rep3	A-G	1	0.01
ABE control-OsACTG-sgRNA01-rep3	A-G	4	3.9
ABE control-OsACTG-sgRNA01-rep3	A-G	11	0.46
ABE control-OsACTG-sgRNA01-rep3	A-G	14	0.01
ABE control-OsALS-sgRNA01-rep1	C-T	1	0.06
ABE control-OsALS-sgRNA01-rep1	C-T	3	0
ABE control-OsALS-sgRNA01-rep1	C-T	6	2.87
ABE control-OsALS-sgRNA01-rep1	C-T	7	0.16
ABE control-OsALS-sgRNA01-rep1	C-T	16	0.01
ABE control-OsALS-sgRNA01-rep1	C-T	17	0.03
ABE control-OsALS-sgRNA01-rep1	C-T	19	0
ABE control-OsALS-sgRNA01-rep1	C-T	20	0.01
ABE control-OsALS-sgRNA01-rep1	A-G	8	10.72
ABE control-OsALS-sgRNA01-rep1	A-G	12	0.96
ABE control-OsALS-sgRNA01-rep1	A-G	14	0.07
ABE control-OsALS-sgRNA01-rep1	A-G	18	0.12
ABE control-OsALS-sgRNA01-rep2	C-T	1	0.06
ABE control-OsALS-sgRNA01-rep2	C-T	3	0.01
ABE control-OsALS-sgRNA01-rep2	C-T	6	3.57
ABE control-OsALS-sgRNA01-rep2	C-T	7	0.22
ABE control-OsALS-sgRNA01-rep2	C-T	16	0.01
ABE control-OsALS-sgRNA01-rep2	C-T	17	0.04
ABE control-OsALS-sgRNA01-rep2	C-T	19	0.01
ABE control-OsALS-sgRNA01-rep2	C-T	20	0.01
ABE control-OsALS-sgRNA01-rep2	A-G	8	11.32
ABE control-OsALS-sgRNA01-rep2	A-G	12	1.24
ABE control-OsALS-sgRNA01-rep2	A-G	14	0.13
ABE control-OsALS-sgRNA01-rep2	A-G	18	0.11
ABE control-OsALS-sgRNA01-rep3	C-T	1	0.04
ABE control-OsALS-sgRNA01-rep3	C-T	3	0.02
ABE control-OsALS-sgRNA01-rep3	C-T	6	4.43
ABE control-OsALS-sgRNA01-rep3	C-T	7	0.19
ABE control-OsALS-sgRNA01-rep3	C-T	16	0.01
ABE control-OsALS-sgRNA01-rep3	C-T	17	0.01
ABE control-OsALS-sgRNA01-rep3	C-T	19	0.01
ABE control-OsALS-sgRNA01-rep3	C-T	20	0.01
ABE control-OsALS-sgRNA01-rep3	A-G	8	12.88
ABE control-OsALS-sgRNA01-rep3	A-G	12	1.48
ABE control-OsALS-sgRNA01-rep3	A-G	14	0.14
ABE control-OsALS-sgRNA01-rep3	A-G	18	0.1
ABE control-OsCDC48-sgRNA01-rep1	C-T	3	0.01
ABE control-OsCDC48-sgRNA01-rep1	C-T	4	0.82
ABE control-OsCDC48-sgRNA01-rep1	C-T	7	0.37
ABE control-OsCDC48-sgRNA01-rep1	C-T	8	0.53
ABE control-OsCDC48-sgRNA01-rep1	C-T	11	0.04
ABE control-OsCDC48-sgRNA01-rep1	C-T	14	0.01
ABE control-OsCDC48-sgRNA01-rep1	C-T	18	0.02
ABE control-OsCDC48-sgRNA01-rep1	C-T	20	0.01
ABE control-OsCDC48-sgRNA01-rep1	A-G	2	0.1
ABE control-OsCDC48-sgRNA01-rep1	A-G	5	19.59
ABE control-OsCDC48-sgRNA01-rep1	A-G	9	2.82
ABE control-OsCDC48-sgRNA01-rep2	C-T	3	0.02
ABE control-OsCDC48-sgRNA01-rep2	C-T	4	1.05
ABE control-OsCDC48-sgRNA01-rep2	C-T	7	0.48
ABE control-OsCDC48-sgRNA01-rep2	C-T	8	0.65
ABE control-OsCDC48-sgRNA01-rep2	C-T	11	0.05
ABE control-OsCDC48-sgRNA01-rep2	C-T	14	0.01
ABE control-OsCDC48-sgRNA01-rep2	C-T	18	0.03
ABE control-OsCDC48-sgRNA01-rep2	C-T	20	0.11
ABE control-OsCDC48-sgRNA01-rep2	A-G	2	0.14
ABE control-OsCDC48-sgRNA01-rep2	A-G	5	24.81
ABE control-OsCDC48-sgRNA01-rep2	A-G	9	4.14
ABE control-OsCDC48-sgRNA01-rep3	C-T	3	0.01
ABE control-OsCDC48-sgRNA01-rep3	C-T	4	0.83
ABE control-OsCDC48-sgRNA01-rep3	C-T	7	0.4
ABE control-OsCDC48-sgRNA01-rep3	C-T	8	0.42
ABE control-OsCDC48-sgRNA01-rep3	C-T	11	0.04
ABE control-OsCDC48-sgRNA01-rep3	C-T	14	0.01
ABE control-OsCDC48-sgRNA01-rep3	C-T	18	0.02
ABE control-OsCDC48-sgRNA01-rep3	C-T	20	0.09
ABE control-OsCDC48-sgRNA01-rep3	A-G	2	0.15
ABE control-OsCDC48-sgRNA01-rep3	A-G	5	28.32
ABE control-OsCDC48-sgRNA01-rep3	A-G	9	4.8
ABE control-OsCGRS55-sgRNA01-rep1	C-T	1	0.01
ABE control-OsCGRS55-sgRNA01-rep1	C-T	2	0.02
ABE control-OsCGRS55-sgRNA01-rep1	C-T	4	0.07
ABE control-OsCGRS55-sgRNA01-rep1	C-T	5	1.48
ABE control-OsCGRS55-sgRNA01-rep1	C-T	6	0.55
ABE control-OsCGRS55-sgRNA01-rep1	C-T	7	0.21
ABE control-OsCGRS55-sgRNA01-rep1	C-T	9	0.08
ABE control-OsCGRS55-sgRNA01-rep1	C-T	10	0.05
ABE control-OsCGRS55-sgRNA01-rep1	C-T	13	0.05
ABE control-OsCGRS55-sgRNA01-rep1	C-T	15	0
ABE control-OsCGRS55-sgRNA01-rep1	C-T	16	0.01
ABE control-OsCGRS55-sgRNA01-rep1	C-T	18	0
ABE control-OsCGRS55-sgRNA01-rep1	C-T	19	0.01
ABE control-OsCGRS55-sgRNA01-rep1	A-G	3	5.22
ABE control-OsCGRS55-sgRNA01-rep1	A-G	11	2.02
ABE control-OsCGRS55-sgRNA01-rep1	A-G	20	0.01
ABE control-OsCGRS55-sgRNA01-rep2	C-T	1	0
ABE control-OsCGRS55-sgRNA01-rep2	C-T	2	0.02
ABE control-OsCGRS55-sgRNA01-rep2	C-T	4	0.03
ABE control-OsCGRS55-sgRNA01-rep2	C-T	5	1.51
ABE control-OsCGRS55-sgRNA01-rep2	C-T	6	0.54
ABE control-OsCGRS55-sgRNA01-rep2	C-T	7	0.2
ABE control-OsCGRS55-sgRNA01-rep2	C-T	9	0.05
ABE control-OsCGRS55-sgRNA01-rep2	C-T	10	0.06
ABE control-OsCGRS55-sgRNA01-rep2	C-T	13	0.02
ABE control-OsCGRS55-sgRNA01-rep2	C-T	15	0
ABE control-OsCGRS55-sgRNA01-rep2	C-T	16	0
ABE control-OsCGRS55-sgRNA01-rep2	C-T	18	0
ABE control-OsCGRS55-sgRNA01-rep2	C-T	19	0.01
ABE control-OsCGRS55-sgRNA01-rep2	A-G	3	5.07
ABE control-OsCGRS55-sgRNA01-rep2	A-G	11	2.15
ABE control-OsCGRS55-sgRNA01-rep2	A-G	20	0.01
ABE control-OsCGRS55-sgRNA01-rep3	C-T	1	0.01
ABE control-OsCGRS55-sgRNA01-rep3	C-T	2	0.01
ABE control-OsCGRS55-sgRNA01-rep3	C-T	4	0.06
ABE control-OsCGRS55-sgRNA01-rep3	C-T	5	1.86
ABE control-OsCGRS55-sgRNA01-rep3	C-T	6	0.7
ABE control-OsCGRS55-sgRNA01-rep3	C-T	7	0.24
ABE control-OsCGRS55-sgRNA01-rep3	C-T	9	0.06
ABE control-OsCGRS55-sgRNA01-rep3	C-T	10	0.04
ABE control-OsCGRS55-sgRNA01-rep3	C-T	13	0.02
ABE control-OsCGRS55-sgRNA01-rep3	C-T	15	0
ABE control-OsCGRS55-sgRNA01-rep3	C-T	16	0.02
ABE control-OsCGRS55-sgRNA01-rep3	C-T	18	0.01
ABE control-OsCGRS55-sgRNA01-rep3	C-T	19	0.01
ABE control-OsCGRS55-sgRNA01-rep3	A-G	3	5.41
ABE control-OsCGRS55-sgRNA01-rep3	A-G	11	2.5
ABE control-OsCGRS55-sgRNA01-rep3	A-G	20	0.01
ABE control-OsD18-sgRNA01-rep1	C-T	3	0.01
ABE control-OsD18-sgRNA01-rep1	C-T	6	0.05
ABE control-OsD18-sgRNA01-rep1	C-T	7	0.09
ABE control-OsD18-sgRNA01-rep1	C-T	11	0.05
ABE control-OsD18-sgRNA01-rep1	A-G	1	0.22
ABE control-OsD18-sgRNA01-rep1	A-G	4	19.48
ABE control-OsD18-sgRNA01-rep1	A-G	5	19.42
ABE control-OsD18-sgRNA01-rep1	A-G	8	8.22
ABE control-OsD18-sgRNA01-rep1	A-G	12	2.18
ABE control-OsD18-sgRNA01-rep1	A-G	16	0.05
ABE control-OsD18-sgRNA01-rep1	A-G	20	0.03
ABE control-OsD18-sgRNA01-rep2	C-T	3	0.06
ABE control-OsD18-sgRNA01-rep2	C-T	6	0.09
ABE control-OsD18-sgRNA01-rep2	C-T	7	0.28
ABE control-OsD18-sgRNA01-rep2	C-T	11	0.12
ABE control-OsD18-sgRNA01-rep2	A-G	1	0.22
ABE control-OsD18-sgRNA01-rep2	A-G	4	23.92
ABE control-OsD18-sgRNA01-rep2	A-G	5	23.22
ABE control-OsD18-sgRNA01-rep2	A-G	8	10.7
ABE control-OsD18-sgRNA01-rep2	A-G	12	2.46
ABE control-OsD18-sgRNA01-rep2	A-G	16	0.07
ABE control-OsD18-sgRNA01-rep2	A-G	20	0.03
ABE control-OsD18-sgRNA01-rep3	C-T	3	0
ABE control-OsD18-sgRNA01-rep3	C-T	6	0.16
ABE control-OsD18-sgRNA01-rep3	C-T	7	0.1
ABE control-OsD18-sgRNA01-rep3	C-T	11	0.03
ABE control-OsD18-sgRNA01-rep3	A-G	1	0.41
ABE control-OsD18-sgRNA01-rep3	A-G	4	24
ABE control-OsD18-sgRNA01-rep3	A-G	5	23.52
ABE control-OsD18-sgRNA01-rep3	A-G	8	11
ABE control-OsD18-sgRNA01-rep3	A-G	12	2.53
ABE control-OsD18-sgRNA01-rep3	A-G	16	0.04
ABE control-OsD18-sgRNA01-rep3	A-G	20	0.02
ABE control-OsDEP1-sgRNA01-rep1	C-T	4	0.01
ABE control-OsDEP1-sgRNA01-rep1	C-T	8	0.01
ABE control-OsDEP1-sgRNA01-rep1	C-T	13	0.13
ABE control-OsDEP1-sgRNA01-rep1	C-T	14	0.02
ABE control-OsDEP1-sgRNA01-rep1	C-T	15	0.01
ABE control-OsDEP1-sgRNA01-rep1	C-T	17	0.01
ABE control-OsDEP1-sgRNA01-rep1	A-G	1	0
ABE control-OsDEP1-sgRNA01-rep1	A-G	3	1.19
ABE control-OsDEP1-sgRNA01-rep1	A-G	5	19.52
ABE control-OsDEP1-sgRNA01-rep1	A-G	6	18.63
ABE control-OsDEP1-sgRNA01-rep2	C-T	4	0.04
ABE control-OsDEP1-sgRNA01-rep2	C-T	8	0.11
ABE control-OsDEP1-sgRNA01-rep2	C-T	13	0.06
ABE control-OsDEP1-sgRNA01-rep2	C-T	14	0.01
ABE control-OsDEP1-sgRNA01-rep2	C-T	15	0
ABE control-OsDEP1-sgRNA01-rep2	C-T	17	0
ABE control-OsDEP1-sgRNA01-rep2	A-G	1	0.01
ABE control-OsDEP1-sgRNA01-rep2	A-G	3	1.25
ABE control-OsDEP1-sgRNA01-rep2	A-G	5	21.23
ABE control-OsDEP1-sgRNA01-rep2	A-G	6	19.67
ABE control-OsDEP1-sgRNA01-rep3	C-T	4	0.09
ABE control-OsDEP1-sgRNA01-rep3	C-T	8	0.19
ABE control-OsDEP1-sgRNA01-rep3	C-T	13	0.05
ABE control-OsDEP1-sgRNA01-rep3	C-T	14	0.02
ABE control-OsDEP1-sgRNA01-rep3	C-T	15	0.05
ABE control-OsDEP1-sgRNA01-rep3	C-T	17	0.01
ABE control-OsDEP1-sgRNA01-rep3	A-G	1	0.01
ABE control-OsDEP1-sgRNA01-rep3	A-G	3	1.52
ABE control-OsDEP1-sgRNA01-rep3	A-G	5	23.67
ABE control-OsDEP1-sgRNA01-rep3	A-G	6	22.54
ABE control-OsEV-sgRNA01-rep1	C-T	1	0.02
ABE control-OsEV-sgRNA01-rep1	C-T	3	0.02
ABE control-OsEV-sgRNA01-rep1	C-T	5	0.36
ABE control-OsEV-sgRNA01-rep1	C-T	7	0.05
ABE control-OsEV-sgRNA01-rep1	C-T	9	0.02
ABE control-OsEV-sgRNA01-rep1	C-T	11	0
ABE control-OsEV-sgRNA01-rep1	C-T	17	0.01
ABE control-OsEV-sgRNA01-rep1	C-T	18	0
ABE control-OsEV-sgRNA01-rep1	C-T	20	0.01
ABE control-OsEV-sgRNA01-rep1	A-G	2	0.7
ABE control-OsEV-sgRNA01-rep1	A-G	4	18.53
ABE control-OsEV-sgRNA01-rep1	A-G	6	19.95
ABE control-OsEV-sgRNA01-rep1	A-G	8	11.79
ABE control-OsEV-sgRNA01-rep1	A-G	10	11.09
ABE control-OsEV-sgRNA01-rep1	A-G	13	0.59
ABE control-OsEV-sgRNA01-rep1	A-G	16	0.07
ABE control-OsEV-sgRNA01-rep2	C-T	1	0
ABE control-OsEV-sgRNA01-rep2	C-T	3	0.02
ABE control-OsEV-sgRNA01-rep2	C-T	5	0.44
ABE control-OsEV-sgRNA01-rep2	C-T	7	0.02
ABE control-OsEV-sgRNA01-rep2	C-T	9	0.02
ABE control-OsEV-sgRNA01-rep2	C-T	11	0
ABE control-OsEV-sgRNA01-rep2	C-T	17	0.02
ABE control-OsEV-sgRNA01-rep2	C-T	18	0.01
ABE control-OsEV-sgRNA01-rep2	C-T	20	0.12
ABE control-OsEV-sgRNA01-rep2	A-G	2	0.95
ABE control-OsEV-sgRNA01-rep2	A-G	4	24.13
ABE control-OsEV-sgRNA01-rep2	A-G	6	25.54
ABE control-OsEV-sgRNA01-rep2	A-G	8	14.79
ABE control-OsEV-sgRNA01-rep2	A-G	10	13.69
ABE control-OsEV-sgRNA01-rep2	A-G	13	0.72
ABE control-OsEV-sgRNA01-rep2	A-G	16	0.1
ABE control-OsEV-sgRNA01-rep3	C-T	1	0.01
ABE control-OsEV-sgRNA01-rep3	C-T	3	0.01
ABE control-OsEV-sgRNA01-rep3	C-T	5	0.43
ABE control-OsEV-sgRNA01-rep3	C-T	7	0.01
ABE control-OsEV-sgRNA01-rep3	C-T	9	0.01
ABE control-OsEV-sgRNA01-rep3	C-T	11	0
ABE control-OsEV-sgRNA01-rep3	C-T	17	0.02
ABE control-OsEV-sgRNA01-rep3	C-T	18	0
ABE control-OsEV-sgRNA01-rep3	C-T	20	0.09
ABE control-OsEV-sgRNA01-rep3	A-G	2	1.2
ABE control-OsEV-sgRNA01-rep3	A-G	4	24.51
ABE control-OsEV-sgRNA01-rep3	A-G	6	25.86
ABE control-OsEV-sgRNA01-rep3	A-G	8	14.75
ABE control-OsEV-sgRNA01-rep3	A-G	10	13.95
ABE control-OsEV-sgRNA01-rep3	A-G	13	0.89
ABE control-OsEV-sgRNA01-rep3	A-G	16	0.1
ABE control-OsGRF1-sgRNA01-rep1	C-T	4	0
ABE control-OsGRF1-sgRNA01-rep1	C-T	5	0.16
ABE control-OsGRF1-sgRNA01-rep1	C-T	9	0.03
ABE control-OsGRF1-sgRNA01-rep1	C-T	17	0.03
ABE control-OsGRF1-sgRNA01-rep1	C-T	18	0
ABE control-OsGRF1-sgRNA01-rep1	A-G	2	0.02
ABE control-OsGRF1-sgRNA01-rep1	A-G	3	0.57
ABE control-OsGRF1-sgRNA01-rep1	A-G	10	0.56
ABE control-OsGRF1-sgRNA01-rep1	A-G	11	0.03
ABE control-OsGRF1-sgRNA01-rep1	A-G	13	0.02
ABE control-OsGRF1-sgRNA01-rep1	A-G	14	0.01
ABE control-OsGRF1-sgRNA01-rep1	A-G	15	0.03
ABE control-OsGRF1-sgRNA01-rep2	C-T	4	0
ABE control-OsGRF1-sgRNA01-rep2	C-T	5	0.15
ABE control-OsGRF1-sgRNA01-rep2	C-T	9	0.01
ABE control-OsGRF1-sgRNA01-rep2	C-T	17	0.01
ABE control-OsGRF1-sgRNA01-rep2	C-T	18	0.01
ABE control-OsGRF1-sgRNA01-rep2	A-G	2	0.02
ABE control-OsGRF1-sgRNA01-rep2	A-G	3	0.64
ABE control-OsGRF1-sgRNA01-rep2	A-G	10	0.61
ABE control-OsGRF1-sgRNA01-rep2	A-G	11	0.05
ABE control-OsGRF1-sgRNA01-rep2	A-G	13	0.06
ABE control-OsGRF1-sgRNA01-rep2	A-G	14	0.02
ABE control-OsGRF1-sgRNA01-rep2	A-G	15	0.02
ABE control-OsGRF1-sgRNA01-rep3	C-T	4	0.01
ABE control-OsGRF1-sgRNA01-rep3	C-T	5	0.26
ABE control-OsGRF1-sgRNA01-rep3	C-T	9	0.02
ABE control-OsGRF1-sgRNA01-rep3	C-T	17	0.01
ABE control-OsGRF1-sgRNA01-rep3	C-T	18	0
ABE control-OsGRF1-sgRNA01-rep3	A-G	2	0.03
ABE control-OsGRF1-sgRNA01-rep3	A-G	3	0.74
ABE control-OsGRF1-sgRNA01-rep3	A-G	10	0.79
ABE control-OsGRF1-sgRNA01-rep3	A-G	11	0.04
ABE control-OsGRF1-sgRNA01-rep3	A-G	13	0.09
ABE control-OsGRF1-sgRNA01-rep3	A-G	14	0.02
ABE control-OsGRF1-sgRNA01-rep3	A-G	15	0.03
ABE control-OsAAT-sgRNA02-rep1	C-T	1	0.01
ABE control-OsAAT-sgRNA02-rep1	C-T	4	0.02
ABE control-OsAAT-sgRNA02-rep1	C-T	6	0.06
ABE control-OsAAT-sgRNA02-rep1	C-T	7	0.12
ABE control-OsAAT-sgRNA02-rep1	C-T	8	0.21
ABE control-OsAAT-sgRNA02-rep1	C-T	9	0.07
ABE control-OsAAT-sgRNA02-rep1	C-T	11	0
ABE control-OsAAT-sgRNA02-rep1	C-T	13	0
ABE control-OsAAT-sgRNA02-rep1	C-T	15	0
ABE control-OsAAT-sgRNA02-rep1	A-G	14	0.04
ABE control-OsAAT-sgRNA02-rep1	A-G	19	0.04
ABE control-OsAAT-sgRNA02-rep2	C-T	1	0.01
ABE control-OsAAT-sgRNA02-rep2	C-T	4	0.03
ABE control-OsAAT-sgRNA02-rep2	C-T	6	0.03
ABE control-OsAAT-sgRNA02-rep2	C-T	7	0.17
ABE control-OsAAT-sgRNA02-rep2	C-T	8	0.17
ABE control-OsAAT-sgRNA02-rep2	C-T	9	0.07
ABE control-OsAAT-sgRNA02-rep2	C-T	11	0.02
ABE control-OsAAT-sgRNA02-rep2	C-T	13	0.01
ABE control-OsAAT-sgRNA02-rep2	C-T	15	0.01
ABE control-OsAAT-sgRNA02-rep2	A-G	14	0.04
ABE control-OsAAT-sgRNA02-rep2	A-G	19	0.01
ABE control-OsAAT-sgRNA02-rep3	C-T	1	0.02
ABE control-OsAAT-sgRNA02-rep3	C-T	4	0.01
ABE control-OsAAT-sgRNA02-rep3	C-T	6	0.08
ABE control-OsAAT-sgRNA02-rep3	C-T	7	0.42
ABE control-OsAAT-sgRNA02-rep3	C-T	8	0.22
ABE control-OsAAT-sgRNA02-rep3	C-T	9	0.11
ABE control-OsAAT-sgRNA02-rep3	C-T	11	0.03
ABE control-OsAAT-sgRNA02-rep3	C-T	13	0.01
ABE control-OsAAT-sgRNA02-rep3	C-T	15	0
ABE control-OsAAT-sgRNA02-rep3	A-G	14	0.13
ABE control-OsAAT-sgRNA02-rep3	A-G	19	0.01
ABE control-OsACC-sgRNA02-rep1	C-T	2	0.03
ABE control-OsACC-sgRNA02-rep1	C-T	3	0.03
ABE control-OsACC-sgRNA02-rep1	C-T	5	0.09
ABE control-OsACC-sgRNA02-rep1	C-T	8	0.05
ABE control-OsACC-sgRNA02-rep1	C-T	12	0.35
ABE control-OsACC-sgRNA02-rep1	C-T	14	0
ABE control-OsACC-sgRNA02-rep1	C-T	16	0
ABE control-OsACC-sgRNA02-rep1	C-T	17	0
ABE control-OsACC-sgRNA02-rep1	C-T	18	0
ABE control-OsACC-sgRNA02-rep1	C-T	20	0
ABE control-OsACC-sgRNA02-rep1	A-G	4	3.74
ABE control-OsACC-sgRNA02-rep1	A-G	6	7.04
ABE control-OsACC-sgRNA02-rep1	A-G	10	2.34
ABE control-OsACC-sgRNA02-rep1	A-G	13	0.75
ABE control-OsACC-sgRNA02-rep1	A-G	15	0.05
ABE control-OsACC-sgRNA02-rep1	A-G	19	0.02
ABE control-OsACC-sgRNA02-rep2	C-T	2	0.01
ABE control-OsACC-sgRNA02-rep2	C-T	3	0.02
ABE control-OsACC-sgRNA02-rep2	C-T	5	0.05
ABE control-OsACC-sgRNA02-rep2	C-T	8	0.01
ABE control-OsACC-sgRNA02-rep2	C-T	12	0.03
ABE control-OsACC-sgRNA02-rep2	C-T	14	0
ABE control-OsACC-sgRNA02-rep2	C-T	16	0
ABE control-OsACC-sgRNA02-rep2	C-T	17	0.02
ABE control-OsACC-sgRNA02-rep2	C-T	18	0
ABE control-OsACC-sgRNA02-rep2	C-T	20	0
ABE control-OsACC-sgRNA02-rep2	A-G	4	8.61
ABE control-OsACC-sgRNA02-rep2	A-G	6	15.03
ABE control-OsACC-sgRNA02-rep2	A-G	10	4.73
ABE control-OsACC-sgRNA02-rep2	A-G	13	1.26
ABE control-OsACC-sgRNA02-rep2	A-G	15	0.13
ABE control-OsACC-sgRNA02-rep2	A-G	19	0.01
ABE control-OsACC-sgRNA02-rep3	C-T	2	0.01
ABE control-OsACC-sgRNA02-rep3	C-T	3	0.02
ABE control-OsACC-sgRNA02-rep3	C-T	5	0.05
ABE control-OsACC-sgRNA02-rep3	C-T	8	0.03
ABE control-OsACC-sgRNA02-rep3	C-T	12	0.14
ABE control-OsACC-sgRNA02-rep3	C-T	14	0.01
ABE control-OsACC-sgRNA02-rep3	C-T	16	0.01
ABE control-OsACC-sgRNA02-rep3	C-T	17	0.01
ABE control-OsACC-sgRNA02-rep3	C-T	18	0
ABE control-OsACC-sgRNA02-rep3	C-T	20	0
ABE control-OsACC-sgRNA02-rep3	A-G	4	8.48
ABE control-OsACC-sgRNA02-rep3	A-G	6	17.69
ABE control-OsACC-sgRNA02-rep3	A-G	10	5.21
ABE control-OsACC-sgRNA02-rep3	A-G	13	2.04
ABE control-OsACC-sgRNA02-rep3	A-G	15	0.27
ABE control-OsACC-sgRNA02-rep3	A-G	19	0
ABE control-OsALS-sgRNA02-rep1	C-T	2	0.01
ABE control-OsALS-sgRNA02-rep1	C-T	4	0.03
ABE control-OsALS-sgRNA02-rep1	C-T	5	0.26
ABE control-OsALS-sgRNA02-rep1	C-T	11	0.01
ABE control-OsALS-sgRNA02-rep1	C-T	13	0
ABE control-OsALS-sgRNA02-rep1	C-T	15	0
ABE control-OsALS-sgRNA02-rep1	C-T	16	0
ABE control-OsALS-sgRNA02-rep1	C-T	18	0.01
ABE control-OsALS-sgRNA02-rep1	C-T	19	0.01
ABE control-OsALS-sgRNA02-rep1	C-T	20	0.03
ABE control-OsALS-sgRNA02-rep1	A-G	6	5.14
ABE control-OsALS-sgRNA02-rep1	A-G	10	3.01
ABE control-OsALS-sgRNA02-rep2	C-T	2	0
ABE control-OsALS-sgRNA02-rep2	C-T	4	0.03
ABE control-OsALS-sgRNA02-rep2	C-T	5	0.12
ABE control-OsALS-sgRNA02-rep2	C-T	11	0.03
ABE control-OsALS-sgRNA02-rep2	C-T	13	0.01
ABE control-OsALS-sgRNA02-rep2	C-T	15	0.02
ABE control-OsALS-sgRNA02-rep2	C-T	16	0.02
ABE control-OsALS-sgRNA02-rep2	C-T	18	0.01
ABE control-OsALS-sgRNA02-rep2	C-T	19	0.03
ABE control-OsALS-sgRNA02-rep2	C-T	20	0.02
ABE control-OsALS-sgRNA02-rep2	A-G	6	5.2
ABE control-OsALS-sgRNA02-rep2	A-G	10	3.16
ABE control-OsALS-sgRNA02-rep3	C-T	2	0
ABE control-OsALS-sgRNA02-rep3	C-T	4	0.04
ABE control-OsALS-sgRNA02-rep3	C-T	5	0.41
ABE control-OsALS-sgRNA02-rep3	C-T	11	0.01
ABE control-OsALS-sgRNA02-rep3	C-T	13	0.01
ABE control-OsALS-sgRNA02-rep3	C-T	15	0.03
ABE control-OsALS-sgRNA02-rep3	C-T	16	0.01
ABE control-OsALS-sgRNA02-rep3	C-T	18	0
ABE control-OsALS-sgRNA02-rep3	C-T	19	0.01
ABE control-OsALS-sgRNA02-rep3	C-T	20	0
ABE control-OsALS-sgRNA02-rep3	A-G	6	13.45
ABE control-OsALS-sgRNA02-rep3	A-G	10	7.06
ABE control-OsCDC48-sgRNA02-rep1	C-T	4	0.01
ABE control-OsCDC48-sgRNA02-rep1	C-T	6	0.08
ABE control-OsCDC48-sgRNA02-rep1	C-T	7	0.09
ABE control-OsCDC48-sgRNA02-rep1	C-T	8	0.03
ABE control-OsCDC48-sgRNA02-rep1	C-T	13	0.01
ABE control-OsCDC48-sgRNA02-rep1	C-T	19	0.01
ABE control-OsCDC48-sgRNA02-rep1	A-G	2	0.12
ABE control-OsCDC48-sgRNA02-rep1	A-G	5	9.78
ABE control-OsCDC48-sgRNA02-rep1	A-G	9	4.38
ABE control-OsCDC48-sgRNA02-rep1	A-G	12	0.5
ABE control-OsCDC48-sgRNA02-rep1	A-G	14	0.17
ABE control-OsCDC48-sgRNA02-rep1	A-G	15	0.02
ABE control-OsCDC48-sgRNA02-rep1	A-G	18	0.01
ABE control-OsCDC48-sgRNA02-rep1	A-G	20	0.01
ABE control-OsCDC48-sgRNA02-rep2	C-T	4	0.13
ABE control-OsCDC48-sgRNA02-rep2	C-T	6	2.07
ABE control-OsCDC48-sgRNA02-rep2	C-T	7	4.31
ABE control-OsCDC48-sgRNA02-rep2	C-T	8	1.37
ABE control-OsCDC48-sgRNA02-rep2	C-T	13	0.02
ABE control-OsCDC48-sgRNA02-rep2	C-T	19	0.01
ABE control-OsCDC48-sgRNA02-rep2	A-G	2	0.07
ABE control-OsCDC48-sgRNA02-rep2	A-G	5	17.4
ABE control-OsCDC48-sgRNA02-rep2	A-G	9	7.09
ABE control-OsCDC48-sgRNA02-rep2	A-G	12	0.71
ABE control-OsCDC48-sgRNA02-rep2	A-G	14	0.16
ABE control-OsCDC48-sgRNA02-rep2	A-G	15	0.04
ABE control-OsCDC48-sgRNA02-rep2	A-G	18	0.01
ABE control-OsCDC48-sgRNA02-rep2	A-G	20	0.01
ABE control-OsCDC48-sgRNA02-rep3	C-T	4	0.03
ABE control-OsCDC48-sgRNA02-rep3	C-T	6	0.46
ABE control-OsCDC48-sgRNA02-rep3	C-T	7	0.6
ABE control-OsCDC48-sgRNA02-rep3	C-T	8	0.41
ABE control-OsCDC48-sgRNA02-rep3	C-T	13	0.01
ABE control-OsCDC48-sgRNA02-rep3	C-T	19	0.01
ABE control-OsCDC48-sgRNA02-rep3	A-G	2	0.07
ABE control-OsCDC48-sgRNA02-rep3	A-G	5	19
ABE control-OsCDC48-sgRNA02-rep3	A-G	9	7.16
ABE control-OsCDC48-sgRNA02-rep3	A-G	12	0.82
ABE control-OsCDC48-sgRNA02-rep3	A-G	14	0.23
ABE control-OsCDC48-sgRNA02-rep3	A-G	15	0.01
ABE control-OsCDC48-sgRNA02-rep3	A-G	18	0.03
ABE control-OsCDC48-sgRNA02-rep3	A-G	20	0.01
ABE control-OsCGRS56-sgRNA01-rep1	C-T	1	0.01
ABE control-OsCGRS56-sgRNA01-rep1	C-T	2	0.02
ABE control-OsCGRS56-sgRNA01-rep1	C-T	3	0.1
ABE control-OsCGRS56-sgRNA01-rep1	C-T	6	0.16
ABE control-OsCGRS56-sgRNA01-rep1	C-T	7	0.17
ABE control-OsCGRS56-sgRNA01-rep1	C-T	8	0.08
ABE control-OsCGRS56-sgRNA01-rep1	C-T	9	0.06
ABE control-OsCGRS56-sgRNA01-rep1	C-T	10	0.03
ABE control-OsCGRS56-sgRNA01-rep1	C-T	12	0
ABE control-OsCGRS56-sgRNA01-rep1	C-T	16	0
ABE control-OsCGRS56-sgRNA01-rep1	C-T	18	0
ABE control-OsCGRS56-sgRNA01-rep1	C-T	19	0.01
ABE control-OsCGRS56-sgRNA01-rep1	A-G	4	4.87
ABE control-OsCGRS56-sgRNA01-rep1	A-G	5	4.86
ABE control-OsCGRS56-sgRNA01-rep1	A-G	11	1.3
ABE control-OsCGRS56-sgRNA01-rep1	A-G	15	0.01
ABE control-OsCGRS56-sgRNA01-rep1	A-G	17	0.02
ABE control-OsCGRS56-sgRNA01-rep2	C-T	1	0
ABE control-OsCGRS56-sgRNA01-rep2	C-T	2	0
ABE control-OsCGRS56-sgRNA01-rep2	C-T	3	0.07
ABE control-OsCGRS56-sgRNA01-rep2	C-T	6	0.07
ABE control-OsCGRS56-sgRNA01-rep2	C-T	7	0.09
ABE control-OsCGRS56-sgRNA01-rep2	C-T	8	0.03
ABE control-OsCGRS56-sgRNA01-rep2	C-T	9	0.02
ABE control-OsCGRS56-sgRNA01-rep2	C-T	10	0.03
ABE control-OsCGRS56-sgRNA01-rep2	C-T	12	0
ABE control-OsCGRS56-sgRNA01-rep2	C-T	16	0.01
ABE control-OsCGRS56-sgRNA01-rep2	C-T	18	0
ABE control-OsCGRS56-sgRNA01-rep2	C-T	19	0.01
ABE control-OsCGRS56-sgRNA01-rep2	A-G	4	8.04
ABE control-OsCGRS56-sgRNA01-rep2	A-G	5	7.9
ABE control-OsCGRS56-sgRNA01-rep2	A-G	11	1.68
ABE control-OsCGRS56-sgRNA01-rep2	A-G	15	0.02
ABE control-OsCGRS56-sgRNA01-rep2	A-G	17	0.13
ABE control-OsCGRS56-sgRNA01-rep3	C-T	1	0
ABE control-OsCGRS56-sgRNA01-rep3	C-T	2	0.01
ABE control-OsCGRS56-sgRNA01-rep3	C-T	3	0.03
ABE control-OsCGRS56-sgRNA01-rep3	C-T	6	0.14
ABE control-OsCGRS56-sgRNA01-rep3	C-T	7	0.28
ABE control-OsCGRS56-sgRNA01-rep3	C-T	8	0.04
ABE control-OsCGRS56-sgRNA01-rep3	C-T	9	0.02
ABE control-OsCGRS56-sgRNA01-rep3	C-T	10	0.02
ABE control-OsCGRS56-sgRNA01-rep3	C-T	12	0
ABE control-OsCGRS56-sgRNA01-rep3	C-T	16	0.01
ABE control-OsCGRS56-sgRNA01-rep3	C-T	18	0.01
ABE control-OsCGRS56-sgRNA01-rep3	C-T	19	0.01
ABE control-OsCGRS56-sgRNA01-rep3	A-G	4	8.19
ABE control-OsCGRS56-sgRNA01-rep3	A-G	5	7.87
ABE control-OsCGRS56-sgRNA01-rep3	A-G	11	1.82
ABE control-OsCGRS56-sgRNA01-rep3	A-G	15	0.03
ABE control-OsCGRS56-sgRNA01-rep3	A-G	17	0.07
ABE control-OsDEP1-sgRNA02-rep1	C-T	3	0.42
ABE control-OsDEP1-sgRNA02-rep1	C-T	5	2.29
ABE control-OsDEP1-sgRNA02-rep1	C-T	15	0.01
ABE control-OsDEP1-sgRNA02-rep1	A-G	1	0.03
ABE control-OsDEP1-sgRNA02-rep1	A-G	4	4.67
ABE control-OsDEP1-sgRNA02-rep1	A-G	6	5.25
ABE control-OsDEP1-sgRNA02-rep1	A-G	9	0.41
ABE control-OsDEP1-sgRNA02-rep1	A-G	11	0.65
ABE control-OsDEP1-sgRNA02-rep1	A-G	13	0.07
ABE control-OsDEP1-sgRNA02-rep1	A-G	14	0.01
ABE control-OsDEP1-sgRNA02-rep1	A-G	16	0.02
ABE control-OsDEP1-sgRNA02-rep1	A-G	17	0.02
ABE control-OsDEP1-sgRNA02-rep1	A-G	19	0.02
ABE control-OsDEP1-sgRNA02-rep2	C-T	3	0.34
ABE control-OsDEP1-sgRNA02-rep2	C-T	5	1.57
ABE control-OsDEP1-sgRNA02-rep2	C-T	15	0.01
ABE control-OsDEP1-sgRNA02-rep2	A-G	1	0.05
ABE control-OsDEP1-sgRNA02-rep2	A-G	4	9.45
ABE control-OsDEP1-sgRNA02-rep2	A-G	6	9.83
ABE control-OsDEP1-sgRNA02-rep2	A-G	9	0.44
ABE control-OsDEP1-sgRNA02-rep2	A-G	11	1.32
ABE control-OsDEP1-sgRNA02-rep2	A-G	13	0.03
ABE control-OsDEP1-sgRNA02-rep2	A-G	14	0.01
ABE control-OsDEP1-sgRNA02-rep2	A-G	16	0.03
ABE control-OsDEP1-sgRNA02-rep2	A-G	17	0.01
ABE control-OsDEP1-sgRNA02-rep2	A-G	19	0.01
ABE control-OsDEP1-sgRNA02-rep3	C-T	3	0.15
ABE control-OsDEP1-sgRNA02-rep3	C-T	5	0.7
ABE control-OsDEP1-sgRNA02-rep3	C-T	15	0.02
ABE control-OsDEP1-sgRNA02-rep3	A-G	1	0.04
ABE control-OsDEP1-sgRNA02-rep3	A-G	4	8.98
ABE control-OsDEP1-sgRNA02-rep3	A-G	6	9.55
ABE control-OsDEP1-sgRNA02-rep3	A-G	9	0.51
ABE control-OsDEP1-sgRNA02-rep3	A-G	11	1.13
ABE control-OsDEP1-sgRNA02-rep3	A-G	13	0.05
ABE control-OsDEP1-sgRNA02-rep3	A-G	14	0.01
ABE control-OsDEP1-sgRNA02-rep3	A-G	16	0.05
ABE control-OsDEP1-sgRNA02-rep3	A-G	17	0
ABE control-OsDEP1-sgRNA02-rep3	A-G	19	0.01
ABE control-OsGS3-sgRNA02-rep1	C-T	1	0
ABE control-OsGS3-sgRNA02-rep1	C-T	4	0.17
ABE control-OsGS3-sgRNA02-rep1	C-T	6	2.34
ABE control-OsGS3-sgRNA02-rep1	C-T	8	2.1
ABE control-OsGS3-sgRNA02-rep1	C-T	11	1.9
ABE control-OsGS3-sgRNA02-rep1	C-T	13	0.06
ABE control-OsGS3-sgRNA02-rep1	A-G	3	0.47
ABE control-OsGS3-sgRNA02-rep1	A-G	9	1.01
ABE control-OsGS3-sgRNA02-rep1	A-G	15	0.04
ABE control-OsGS3-sgRNA02-rep1	A-G	17	0
ABE control-OsGS3-sgRNA02-rep2	C-T	1	0
ABE control-OsGS3-sgRNA02-rep2	C-T	4	0.2
ABE control-OsGS3-sgRNA02-rep2	C-T	6	1.66
ABE control-OsGS3-sgRNA02-rep2	C-T	8	1.46
ABE control-OsGS3-sgRNA02-rep2	C-T	11	1.31
ABE control-OsGS3-sgRNA02-rep2	C-T	13	0.07
ABE control-OsGS3-sgRNA02-rep2	A-G	3	0.82
ABE control-OsGS3-sgRNA02-rep2	A-G	9	1.86
ABE control-OsGS3-sgRNA02-rep2	A-G	15	0
ABE control-OsGS3-sgRNA02-rep2	A-G	17	0.05
ABE control-OsGS3-sgRNA02-rep3	C-T	1	0.01
ABE control-OsGS3-sgRNA02-rep3	C-T	4	0.25
ABE control-OsGS3-sgRNA02-rep3	C-T	6	1.52
ABE control-OsGS3-sgRNA02-rep3	C-T	8	1.37
ABE control-OsGS3-sgRNA02-rep3	C-T	11	1.28
ABE control-OsGS3-sgRNA02-rep3	C-T	13	0.03
ABE control-OsGS3-sgRNA02-rep3	A-G	3	1.66
ABE control-OsGS3-sgRNA02-rep3	A-G	9	2.87
ABE control-OsGS3-sgRNA02-rep3	A-G	15	0.01
ABE control-OsGS3-sgRNA02-rep3	A-G	17	0.03
ABE control-OsLDMAR-sgRNA01-rep1	C-T	4	0.02
ABE control-OsLDMAR-sgRNA01-rep1	C-T	7	0.07
ABE control-OsLDMAR-sgRNA01-rep1	C-T	8	0.02
ABE control-OsLDMAR-sgRNA01-rep1	C-T	17	0.01
ABE control-OsLDMAR-sgRNA01-rep1	A-G	5	2.76
ABE control-OsLDMAR-sgRNA01-rep1	A-G	13	0.25
ABE control-OsLDMAR-sgRNA01-rep1	A-G	14	0.02
ABE control-OsLDMAR-sgRNA01-rep1	A-G	15	0.11
ABE control-OsLDMAR-sgRNA01-rep2	C-T	4	0.03
ABE control-OsLDMAR-sgRNA01-rep2	C-T	7	0.12
ABE control-OsLDMAR-sgRNA01-rep2	C-T	8	0.02
ABE control-OsLDMAR-sgRNA01-rep2	C-T	17	0.01
ABE control-OsLDMAR-sgRNA01-rep2	A-G	5	5.65
ABE control-OsLDMAR-sgRNA01-rep2	A-G	13	0.3
ABE control-OsLDMAR-sgRNA01-rep2	A-G	14	0.01
ABE control-OsLDMAR-sgRNA01-rep2	A-G	15	0.12
ABE control-OsLDMAR-sgRNA01-rep3	C-T	4	0.06
ABE control-OsLDMAR-sgRNA01-rep3	C-T	7	0.27
ABE control-OsLDMAR-sgRNA01-rep3	C-T	8	0.04
ABE control-OsLDMAR-sgRNA01-rep3	C-T	17	0.01
ABE control-OsLDMAR-sgRNA01-rep3	A-G	5	7.64
ABE control-OsLDMAR-sgRNA01-rep3	A-G	13	0.33
ABE control-OsLDMAR-sgRNA01-rep3	A-G	14	0.04
ABE control-OsLDMAR-sgRNA01-rep3	A-G	15	0.17
ABE control-OsPDS-sgRNA01-rep1	C-T	7	0.61
ABE control-OsPDS-sgRNA01-rep1	C-T	12	0.02
ABE control-OsPDS-sgRNA01-rep1	C-T	14	0.01
ABE control-OsPDS-sgRNA01-rep1	C-T	15	0.01
ABE control-OsPDS-sgRNA01-rep1	C-T	18	0.01
ABE control-OsPDS-sgRNA01-rep1	A-G	19	0.01
ABE control-OsPDS-sgRNA01-rep2	C-T	7	2.28
ABE control-OsPDS-sgRNA01-rep2	C-T	12	0.03
ABE control-OsPDS-sgRNA01-rep2	C-T	14	0
ABE control-OsPDS-sgRNA01-rep2	C-T	15	0.01
ABE control-OsPDS-sgRNA01-rep2	C-T	18	0.01
ABE control-OsPDS-sgRNA01-rep2	A-G	19	0.02
ABE control-OsPDS-sgRNA01-rep3	C-T	7	2.38
ABE control-OsPDS-sgRNA01-rep3	C-T	12	0.01
ABE control-OsPDS-sgRNA01-rep3	C-T	14	0.01
ABE control-OsPDS-sgRNA01-rep3	C-T	15	0.01
ABE control-OsPDS-sgRNA01-rep3	C-T	18	0.01
ABE control-OsPDS-sgRNA01-rep3	A-G	19	0.01
ABE control-OsSPL14-sgRNA01-rep1	C-T	2	0.01
ABE control-OsSPL14-sgRNA01-rep1	C-T	5	0.2
ABE control-OsSPL14-sgRNA01-rep1	C-T	9	0.01
ABE control-OsSPL14-sgRNA01-rep1	C-T	12	0.02
ABE control-OsSPL14-sgRNA01-rep1	C-T	13	0.03
ABE control-OsSPL14-sgRNA01-rep1	C-T	14	0
ABE control-OsSPL14-sgRNA01-rep1	C-T	17	0.01
ABE control-OsSPL14-sgRNA01-rep1	C-T	18	0.01
ABE control-OsSPL14-sgRNA01-rep1	A-G	10	0.72
ABE control-OsSPL14-sgRNA01-rep1	A-G	11	0.26
ABE control-OsSPL14-sgRNA01-rep1	A-G	15	0.01
ABE control-OsSPL14-sgRNA01-rep1	A-G	19	0.01
ABE control-OsSPL14-sgRNA01-rep2	C-T	2	0
ABE control-OsSPL14-sgRNA01-rep2	C-T	5	0.28
ABE control-OsSPL14-sgRNA01-rep2	C-T	9	0.03
ABE control-OsSPL14-sgRNA01-rep2	C-T	12	0.01
ABE control-OsSPL14-sgRNA01-rep2	C-T	13	0.01
ABE control-OsSPL14-sgRNA01-rep2	C-T	14	0.01
ABE control-OsSPL14-sgRNA01-rep2	C-T	17	0.01
ABE control-OsSPL14-sgRNA01-rep2	C-T	18	0.01
ABE control-OsSPL14-sgRNA01-rep2	A-G	10	1.64
ABE control-OsSPL14-sgRNA01-rep2	A-G	11	0.36
ABE control-OsSPL14-sgRNA01-rep2	A-G	15	0.01
ABE control-OsSPL14-sgRNA01-rep2	A-G	19	0
ABE control-OsSPL14-sgRNA01-rep3	C-T	2	0
ABE control-OsSPL14-sgRNA01-rep3	C-T	5	0.13
ABE control-OsSPL14-sgRNA01-rep3	C-T	9	0
ABE control-OsSPL14-sgRNA01-rep3	C-T	12	0
ABE control-OsSPL14-sgRNA01-rep3	C-T	13	0.01
ABE control-OsSPL14-sgRNA01-rep3	C-T	14	0.01
ABE control-OsSPL14-sgRNA01-rep3	C-T	17	0.01
ABE control-OsSPL14-sgRNA01-rep3	C-T	18	0.01
ABE control-OsSPL14-sgRNA01-rep3	A-G	10	1.31
ABE control-OsSPL14-sgRNA01-rep3	A-G	11	0.42
ABE control-OsSPL14-sgRNA01-rep3	A-G	15	0.01
ABE control-OsSPL14-sgRNA01-rep3	A-G	19	0.01
TadCBEa-OsAAT-sgRNA01-rep1	C-T	1	0.01
TadCBEa-OsAAT-sgRNA01-rep1	C-T	8	25.37
TadCBEa-OsAAT-sgRNA01-rep1	C-T	9	13.71
TadCBEa-OsAAT-sgRNA01-rep1	C-T	10	15.22
TadCBEa-OsAAT-sgRNA01-rep1	C-T	13	0.55
TadCBEa-OsAAT-sgRNA01-rep1	C-T	14	0.52
TadCBEa-OsAAT-sgRNA01-rep1	C-T	15	0.03
TadCBEa-OsAAT-sgRNA01-rep1	C-T	16	0.12
TadCBEa-OsAAT-sgRNA01-rep1	A-G	2	0.01
TadCBEa-OsAAT-sgRNA01-rep1	A-G	3	0.01
TadCBEa-OsAAT-sgRNA01-rep1	A-G	6	4.8
TadCBEa-OsAAT-sgRNA01-rep1	A-G	11	0.07
TadCBEa-OsAAT-sgRNA01-rep1	A-G	20	0.01
TadCBEa-OsAAT-sgRNA01-rep2	C-T	1	0.01
TadCBEa-OsAAT-sgRNA01-rep2	C-T	8	28.76
TadCBEa-OsAAT-sgRNA01-rep2	C-T	9	15.98
TadCBEa-OsAAT-sgRNA01-rep2	C-T	10	16.73
TadCBEa-OsAAT-sgRNA01-rep2	C-T	13	0.53
TadCBEa-OsAAT-sgRNA01-rep2	C-T	14	0.5
TadCBEa-OsAAT-sgRNA01-rep2	C-T	15	0.04
TadCBEa-OsAAT-sgRNA01-rep2	C-T	16	0.08
TadCBEa-OsAAT-sgRNA01-rep2	A-G	2	0.02
TadCBEa-OsAAT-sgRNA01-rep2	A-G	3	0.02
TadCBEa-OsAAT-sgRNA01-rep2	A-G	6	5.08
TadCBEa-OsAAT-sgRNA01-rep2	A-G	11	0.12
TadCBEa-OsAAT-sgRNA01-rep2	A-G	20	0.01
TadCBEa-OsAAT-sgRNA01-rep3	C-T	1	0
TadCBEa-OsAAT-sgRNA01-rep3	C-T	8	27.83
TadCBEa-OsAAT-sgRNA01-rep3	C-T	9	15.38
TadCBEa-OsAAT-sgRNA01-rep3	C-T	10	16.1
TadCBEa-OsAAT-sgRNA01-rep3	C-T	13	0.57
TadCBEa-OsAAT-sgRNA01-rep3	C-T	14	0.49
TadCBEa-OsAAT-sgRNA01-rep3	C-T	15	0.06
TadCBEa-OsAAT-sgRNA01-rep3	C-T	16	0.06
TadCBEa-OsAAT-sgRNA01-rep3	A-G	2	0.02
TadCBEa-OsAAT-sgRNA01-rep3	A-G	3	0.02
TadCBEa-OsAAT-sgRNA01-rep3	A-G	6	4.98
TadCBEa-OsAAT-sgRNA01-rep3	A-G	11	0.09
TadCBEa-OsAAT-sgRNA01-rep3	A-G	20	0.02
TadCBEa-OsACC-sgRNA01-rep1	C-T	1	0
TadCBEa-OsACC-sgRNA01-rep1	C-T	6	37.12
TadCBEa-OsACC-sgRNA01-rep1	C-T	8	9.97
TadCBEa-OsACC-sgRNA01-rep1	C-T	10	18.49
TadCBEa-OsACC-sgRNA01-rep1	C-T	15	0.51
TadCBEa-OsACC-sgRNA01-rep1	C-T	19	0.03
TadCBEa-OsACC-sgRNA01-rep1	A-G	2	0.02
TadCBEa-OsACC-sgRNA01-rep1	A-G	4	4.67
TadCBEa-OsACC-sgRNA01-rep1	A-G	7	6.2
TadCBEa-OsACC-sgRNA01-rep1	A-G	11	0.11
TadCBEa-OsACC-sgRNA01-rep1	A-G	12	0.02
TadCBEa-OsACC-sgRNA01-rep2	C-T	1	0.03
TadCBEa-OsACC-sgRNA01-rep2	C-T	6	43.96
TadCBEa-OsACC-sgRNA01-rep2	C-T	8	10.28
TadCBEa-OsACC-sgRNA01-rep2	C-T	10	19
TadCBEa-OsACC-sgRNA01-rep2	C-T	15	0.52
TadCBEa-OsACC-sgRNA01-rep2	C-T	19	0
TadCBEa-OsACC-sgRNA01-rep2	A-G	2	0
TadCBEa-OsACC-sgRNA01-rep2	A-G	4	5.95
TadCBEa-OsACC-sgRNA01-rep2	A-G	7	7.18
TadCBEa-OsACC-sgRNA01-rep2	A-G	11	0.06
TadCBEa-OsACC-sgRNA01-rep2	A-G	12	0.03
TadCBEa-OsACC-sgRNA01-rep3	C-T	1	0.02
TadCBEa-OsACC-sgRNA01-rep3	C-T	6	40.19
TadCBEa-OsACC-sgRNA01-rep3	C-T	8	10.77
TadCBEa-OsACC-sgRNA01-rep3	C-T	10	18.6
TadCBEa-OsACC-sgRNA01-rep3	C-T	15	0.44
TadCBEa-OsACC-sgRNA01-rep3	C-T	19	0.02
TadCBEa-OsACC-sgRNA01-rep3	A-G	2	0
TadCBEa-OsACC-sgRNA01-rep3	A-G	4	5.63
TadCBEa-OsACC-sgRNA01-rep3	A-G	7	6.11
TadCBEa-OsACC-sgRNA01-rep3	A-G	11	0.09
TadCBEa-OsACC-sgRNA01-rep3	A-G	12	0.01
TadCBEa-OsACTG-sgRNA01-rep1	C-T	3	2.15
TadCBEa-OsACTG-sgRNA01-rep1	C-T	6	26.65
TadCBEa-OsACTG-sgRNA01-rep1	C-T	7	26.86
TadCBEa-OsACTG-sgRNA01-rep1	C-T	9	0.27
TadCBEa-OsACTG-sgRNA01-rep1	C-T	10	8.24
TadCBEa-OsACTG-sgRNA01-rep1	C-T	12	0.19
TadCBEa-OsACTG-sgRNA01-rep1	C-T	15	0.04
TadCBEa-OsACTG-sgRNA01-rep1	C-T	18	0.01
TadCBEa-OsACTG-sgRNA01-rep1	A-G	1	0
TadCBEa-OsACTG-sgRNA01-rep1	A-G	4	0.32
TadCBEa-OsACTG-sgRNA01-rep1	A-G	11	0.01
TadCBEa-OsACTG-sgRNA01-rep1	A-G	14	0.01
TadCBEa-OsACTG-sgRNA01-rep2	C-T	3	2.56
TadCBEa-OsACTG-sgRNA01-rep2	C-T	6	30.73
TadCBEa-OsACTG-sgRNA01-rep2	C-T	7	30.09
TadCBEa-OsACTG-sgRNA01-rep2	C-T	9	0.22
TadCBEa-OsACTG-sgRNA01-rep2	C-T	10	9.32
TadCBEa-OsACTG-sgRNA01-rep2	C-T	12	0.18
TadCBEa-OsACTG-sgRNA01-rep2	C-T	15	0.08
TadCBEa-OsACTG-sgRNA01-rep2	C-T	18	0.05
TadCBEa-OsACTG-sgRNA01-rep2	A-G	1	0.01
TadCBEa-OsACTG-sgRNA01-rep2	A-G	4	0.41
TadCBEa-OsACTG-sgRNA01-rep2	A-G	11	0.02
TadCBEa-OsACTG-sgRNA01-rep2	A-G	14	0.03
TadCBEa-OsACTG-sgRNA01-rep3	C-T	3	2.93
TadCBEa-OsACTG-sgRNA01-rep3	C-T	6	30.77
TadCBEa-OsACTG-sgRNA01-rep3	C-T	7	30.18
TadCBEa-OsACTG-sgRNA01-rep3	C-T	9	0.3
TadCBEa-OsACTG-sgRNA01-rep3	C-T	10	9.79
TadCBEa-OsACTG-sgRNA01-rep3	C-T	12	0.13
TadCBEa-OsACTG-sgRNA01-rep3	C-T	15	0.06
TadCBEa-OsACTG-sgRNA01-rep3	C-T	18	0.06
TadCBEa-OsACTG-sgRNA01-rep3	A-G	1	0.01
TadCBEa-OsACTG-sgRNA01-rep3	A-G	4	0.41
TadCBEa-OsACTG-sgRNA01-rep3	A-G	11	0.03
TadCBEa-OsACTG-sgRNA01-rep3	A-G	14	0.01
TadCBEa-OsALS-sgRNA01-rep1	C-T	1	0.06
TadCBEa-OsALS-sgRNA01-rep1	C-T	3	1.02
TadCBEa-OsALS-sgRNA01-rep1	C-T	6	39.81
TadCBEa-OsALS-sgRNA01-rep1	C-T	7	36.99
TadCBEa-OsALS-sgRNA01-rep1	C-T	16	0.08
TadCBEa-OsALS-sgRNA01-rep1	C-T	17	0.05
TadCBEa-OsALS-sgRNA01-rep1	C-T	19	0
TadCBEa-OsALS-sgRNA01-rep1	C-T	20	0
TadCBEa-OsALS-sgRNA01-rep1	A-G	8	0.36
TadCBEa-OsALS-sgRNA01-rep1	A-G	12	0.01
TadCBEa-OsALS-sgRNA01-rep1	A-G	14	0.01
TadCBEa-OsALS-sgRNA01-rep1	A-G	18	0.01
TadCBEa-OsALS-sgRNA01-rep2	C-T	1	0.09
TadCBEa-OsALS-sgRNA01-rep2	C-T	3	1.16
TadCBEa-OsALS-sgRNA01-rep2	C-T	6	45.22
TadCBEa-OsALS-sgRNA01-rep2	C-T	7	41.91
TadCBEa-OsALS-sgRNA01-rep2	C-T	16	0.07
TadCBEa-OsALS-sgRNA01-rep2	C-T	17	0.04
TadCBEa-OsALS-sgRNA01-rep2	C-T	19	0
TadCBEa-OsALS-sgRNA01-rep2	C-T	20	0.01
TadCBEa-OsALS-sgRNA01-rep2	A-G	8	0.55
TadCBEa-OsALS-sgRNA01-rep2	A-G	12	0.01
TadCBEa-OsALS-sgRNA01-rep2	A-G	14	0.01
TadCBEa-OsALS-sgRNA01-rep2	A-G	18	0.03
TadCBEa-OsALS-sgRNA01-rep3	C-T	1	0.04
TadCBEa-OsALS-sgRNA01-rep3	C-T	3	1.14
TadCBEa-OsALS-sgRNA01-rep3	C-T	6	44.71
TadCBEa-OsALS-sgRNA01-rep3	C-T	7	41.27
TadCBEa-OsALS-sgRNA01-rep3	C-T	16	0.09
TadCBEa-OsALS-sgRNA01-rep3	C-T	17	0.06
TadCBEa-OsALS-sgRNA01-rep3	C-T	19	0
TadCBEa-OsALS-sgRNA01-rep3	C-T	20	0
TadCBEa-OsALS-sgRNA01-rep3	A-G	8	0.36
TadCBEa-OsALS-sgRNA01-rep3	A-G	12	0.02
TadCBEa-OsALS-sgRNA01-rep3	A-G	14	0.01
TadCBEa-OsALS-sgRNA01-rep3	A-G	18	0.01
TadCBEa-OsCDC48-sgRNA01-rep1	C-T	3	0.77
TadCBEa-OsCDC48-sgRNA01-rep1	C-T	4	51.49
TadCBEa-OsCDC48-sgRNA01-rep1	C-T	7	26.52
TadCBEa-OsCDC48-sgRNA01-rep1	C-T	8	47.49
TadCBEa-OsCDC48-sgRNA01-rep1	C-T	11	2.62
TadCBEa-OsCDC48-sgRNA01-rep1	C-T	14	1.91
TadCBEa-OsCDC48-sgRNA01-rep1	C-T	18	0.02
TadCBEa-OsCDC48-sgRNA01-rep1	C-T	20	0.02
TadCBEa-OsCDC48-sgRNA01-rep1	A-G	2	0.03
TadCBEa-OsCDC48-sgRNA01-rep1	A-G	5	29.83
TadCBEa-OsCDC48-sgRNA01-rep1	A-G	9	0.04
TadCBEa-OsCDC48-sgRNA01-rep2	C-T	3	0.73
TadCBEa-OsCDC48-sgRNA01-rep2	C-T	4	54.25
TadCBEa-OsCDC48-sgRNA01-rep2	C-T	7	28
TadCBEa-OsCDC48-sgRNA01-rep2	C-T	8	49.82
TadCBEa-OsCDC48-sgRNA01-rep2	C-T	11	2.52
TadCBEa-OsCDC48-sgRNA01-rep2	C-T	14	1.92
TadCBEa-OsCDC48-sgRNA01-rep2	C-T	18	0.05
TadCBEa-OsCDC48-sgRNA01-rep2	C-T	20	0.11
TadCBEa-OsCDC48-sgRNA01-rep2	A-G	2	0.01
TadCBEa-OsCDC48-sgRNA01-rep2	A-G	5	31.8
TadCBEa-OsCDC48-sgRNA01-rep2	A-G	9	0.1
TadCBEa-OsCDC48-sgRNA01-rep3	C-T	3	0.76
TadCBEa-OsCDC48-sgRNA01-rep3	C-T	4	54.03
TadCBEa-OsCDC48-sgRNA01-rep3	C-T	7	28.44
TadCBEa-OsCDC48-sgRNA01-rep3	C-T	8	49.45
TadCBEa-OsCDC48-sgRNA01-rep3	C-T	11	2.42
TadCBEa-OsCDC48-sgRNA01-rep3	C-T	14	1.67
TadCBEa-OsCDC48-sgRNA01-rep3	C-T	18	0.01
TadCBEa-OsCDC48-sgRNA01-rep3	C-T	20	0.09
TadCBEa-OsCDC48-sgRNA01-rep3	A-G	2	0
TadCBEa-OsCDC48-sgRNA01-rep3	A-G	5	32.47
TadCBEa-OsCDC48-sgRNA01-rep3	A-G	9	0.04
TadCBEa-OsCGRS55-sgRNA01-rep1	C-T	1	0.02
TadCBEa-OsCGRS55-sgRNA01-rep1	C-T	2	0.51
TadCBEa-OsCGRS55-sgRNA01-rep1	C-T	4	15.77
TadCBEa-OsCGRS55-sgRNA01-rep1	C-T	5	46.29
TadCBEa-OsCGRS55-sgRNA01-rep1	C-T	6	46.27
TadCBEa-OsCGRS55-sgRNA01-rep1	C-T	7	43.13
TadCBEa-OsCGRS55-sgRNA01-rep1	C-T	9	9.39
TadCBEa-OsCGRS55-sgRNA01-rep1	C-T	10	8.43
TadCBEa-OsCGRS55-sgRNA01-rep1	C-T	13	8.51
TadCBEa-OsCGRS55-sgRNA01-rep1	C-T	15	0.16
TadCBEa-OsCGRS55-sgRNA01-rep1	C-T	16	0.03
TadCBEa-OsCGRS55-sgRNA01-rep1	C-T	18	0
TadCBEa-OsCGRS55-sgRNA01-rep1	C-T	19	0.01
TadCBEa-OsCGRS55-sgRNA01-rep1	A-G	3	0.73
TadCBEa-OsCGRS55-sgRNA01-rep1	A-G	11	0.04
TadCBEa-OsCGRS55-sgRNA01-rep1	A-G	20	0.02
TadCBEa-OsCGRS55-sgRNA01-rep2	C-T	1	0.05
TadCBEa-OsCGRS55-sgRNA01-rep2	C-T	2	0.71
TadCBEa-OsCGRS55-sgRNA01-rep2	C-T	4	16.52
TadCBEa-OsCGRS55-sgRNA01-rep2	C-T	5	53.14
TadCBEa-OsCGRS55-sgRNA01-rep2	C-T	6	53.09
TadCBEa-OsCGRS55-sgRNA01-rep2	C-T	7	49.18
TadCBEa-OsCGRS55-sgRNA01-rep2	C-T	9	9.86
TadCBEa-OsCGRS55-sgRNA01-rep2	C-T	10	8.54
TadCBEa-OsCGRS55-sgRNA01-rep2	C-T	13	8.67
TadCBEa-OsCGRS55-sgRNA01-rep2	C-T	15	0.09
TadCBEa-OsCGRS55-sgRNA01-rep2	C-T	16	0.03
TadCBEa-OsCGRS55-sgRNA01-rep2	C-T	18	0.01
TadCBEa-OsCGRS55-sgRNA01-rep2	C-T	19	0.01
TadCBEa-OsCGRS55-sgRNA01-rep2	A-G	3	0.81
TadCBEa-OsCGRS55-sgRNA01-rep2	A-G	11	0.08
TadCBEa-OsCGRS55-sgRNA01-rep2	A-G	20	0
TadCBEa-OsCGRS55-sgRNA01-rep3	C-T	1	0.01
TadCBEa-OsCGRS55-sgRNA01-rep3	C-T	2	0.67
TadCBEa-OsCGRS55-sgRNA01-rep3	C-T	4	14.35
TadCBEa-OsCGRS55-sgRNA01-rep3	C-T	5	46.83
TadCBEa-OsCGRS55-sgRNA01-rep3	C-T	6	46.81
TadCBEa-OsCGRS55-sgRNA01-rep3	C-T	7	43.25
TadCBEa-OsCGRS55-sgRNA01-rep3	C-T	9	9.26
TadCBEa-OsCGRS55-sgRNA01-rep3	C-T	10	7.45
TadCBEa-OsCGRS55-sgRNA01-rep3	C-T	13	7.58
TadCBEa-OsCGRS55-sgRNA01-rep3	C-T	15	0.08
TadCBEa-OsCGRS55-sgRNA01-rep3	C-T	16	0.03
TadCBEa-OsCGRS55-sgRNA01-rep3	C-T	18	0
TadCBEa-OsCGRS55-sgRNA01-rep3	C-T	19	0.01
TadCBEa-OsCGRS55-sgRNA01-rep3	A-G	3	0.7
TadCBEa-OsCGRS55-sgRNA01-rep3	A-G	11	0.06
TadCBEa-OsCGRS55-sgRNA01-rep3	A-G	20	0.01
TadCBEa-OsD18-sgRNA01-rep1	C-T	3	3.47
TadCBEa-OsD18-sgRNA01-rep1	C-T	6	24.02
TadCBEa-OsD18-sgRNA01-rep1	C-T	7	38.57
TadCBEa-OsD18-sgRNA01-rep1	C-T	11	26.9
TadCBEa-OsD18-sgRNA01-rep1	A-G	1	0.03
TadCBEa-OsD18-sgRNA01-rep1	A-G	4	7.4
TadCBEa-OsD18-sgRNA01-rep1	A-G	5	1.82
TadCBEa-OsD18-sgRNA01-rep1	A-G	8	0.34
TadCBEa-OsD18-sgRNA01-rep1	A-G	12	0.01
TadCBEa-OsD18-sgRNA01-rep1	A-G	16	0.02
TadCBEa-OsD18-sgRNA01-rep1	A-G	20	0.02
TadCBEa-OsD18-sgRNA01-rep2	C-T	3	3.69
TadCBEa-OsD18-sgRNA01-rep2	C-T	6	21.78
TadCBEa-OsD18-sgRNA01-rep2	C-T	7	34.9
TadCBEa-OsD18-sgRNA01-rep2	C-T	11	23.31
TadCBEa-OsD18-sgRNA01-rep2	A-G	1	0.02
TadCBEa-OsD18-sgRNA01-rep2	A-G	4	5.18
TadCBEa-OsD18-sgRNA01-rep2	A-G	5	1.25
TadCBEa-OsD18-sgRNA01-rep2	A-G	8	0.15
TadCBEa-OsD18-sgRNA01-rep2	A-G	12	0.05
TadCBEa-OsD18-sgRNA01-rep2	A-G	16	0.01
TadCBEa-OsD18-sgRNA01-rep2	A-G	20	0.02
TadCBEa-OsD18-sgRNA01-rep3	C-T	3	2.35
TadCBEa-OsD18-sgRNA01-rep3	C-T	6	18.87
TadCBEa-OsD18-sgRNA01-rep3	C-T	7	30.85
TadCBEa-OsD18-sgRNA01-rep3	C-T	11	20.59
TadCBEa-OsD18-sgRNA01-rep3	A-G	1	0.02
TadCBEa-OsD18-sgRNA01-rep3	A-G	4	5.68
TadCBEa-OsD18-sgRNA01-rep3	A-G	5	1.49
TadCBEa-OsD18-sgRNA01-rep3	A-G	8	0.16
TadCBEa-OsD18-sgRNA01-rep3	A-G	12	0.01
TadCBEa-OsD18-sgRNA01-rep3	A-G	16	0.01
TadCBEa-OsD18-sgRNA01-rep3	A-G	20	0.01
TadCBEa-OsDEP1-sgRNA01-rep1	C-T	4	6.84
TadCBEa-OsDEP1-sgRNA01-rep1	C-T	8	15.29
TadCBEa-OsDEP1-sgRNA01-rep1	C-T	13	0.15
TadCBEa-OsDEP1-sgRNA01-rep1	C-T	14	0.06
TadCBEa-OsDEP1-sgRNA01-rep1	C-T	15	0.02
TadCBEa-OsDEP1-sgRNA01-rep1	C-T	17	0.01
TadCBEa-OsDEP1-sgRNA01-rep1	A-G	1	0.01
TadCBEa-OsDEP1-sgRNA01-rep1	A-G	3	0.01
TadCBEa-OsDEP1-sgRNA01-rep1	A-G	5	12.43
TadCBEa-OsDEP1-sgRNA01-rep1	A-G	6	1.7
TadCBEa-OsDEP1-sgRNA01-rep2	C-T	4	5.76
TadCBEa-OsDEP1-sgRNA01-rep2	C-T	8	10.64
TadCBEa-OsDEP1-sgRNA01-rep2	C-T	13	0.05
TadCBEa-OsDEP1-sgRNA01-rep2	C-T	14	0.02
TadCBEa-OsDEP1-sgRNA01-rep2	C-T	15	0.01
TadCBEa-OsDEP1-sgRNA01-rep2	C-T	17	0.01
TadCBEa-OsDEP1-sgRNA01-rep2	A-G	1	0.01
TadCBEa-OsDEP1-sgRNA01-rep2	A-G	3	0.02
TadCBEa-OsDEP1-sgRNA01-rep2	A-G	5	8.78
TadCBEa-OsDEP1-sgRNA01-rep2	A-G	6	1.68
TadCBEa-OsDEP1-sgRNA01-rep3	C-T	4	5.96
TadCBEa-OsDEP1-sgRNA01-rep3	C-T	8	12.29
TadCBEa-OsDEP1-sgRNA01-rep3	C-T	13	0.14
TadCBEa-OsDEP1-sgRNA01-rep3	C-T	14	0.09
TadCBEa-OsDEP1-sgRNA01-rep3	C-T	15	0.03
TadCBEa-OsDEP1-sgRNA01-rep3	C-T	17	0.01
TadCBEa-OsDEP1-sgRNA01-rep3	A-G	1	0.01
TadCBEa-OsDEP1-sgRNA01-rep3	A-G	3	0.02
TadCBEa-OsDEP1-sgRNA01-rep3	A-G	5	11.14
TadCBEa-OsDEP1-sgRNA01-rep3	A-G	6	1.53
TadCBEa-OsEV-sgRNA01-rep1	C-T	1	0.05
TadCBEa-OsEV-sgRNA01-rep1	C-T	3	1.33
TadCBEa-OsEV-sgRNA01-rep1	C-T	5	46.41
TadCBEa-OsEV-sgRNA01-rep1	C-T	7	12.93
TadCBEa-OsEV-sgRNA01-rep1	C-T	9	0.26
TadCBEa-OsEV-sgRNA01-rep1	C-T	11	0.13
TadCBEa-OsEV-sgRNA01-rep1	C-T	17	0.03
TadCBEa-OsEV-sgRNA01-rep1	C-T	18	0
TadCBEa-OsEV-sgRNA01-rep1	C-T	20	0.08
TadCBEa-OsEV-sgRNA01-rep1	A-G	2	0.03
TadCBEa-OsEV-sgRNA01-rep1	A-G	4	19.81
TadCBEa-OsEV-sgRNA01-rep1	A-G	6	24.81
TadCBEa-OsEV-sgRNA01-rep1	A-G	8	0.21
TadCBEa-OsEV-sgRNA01-rep1	A-G	10	0.1
TadCBEa-OsEV-sgRNA01-rep1	A-G	13	0.05
TadCBEa-OsEV-sgRNA01-rep1	A-G	16	0
TadCBEa-OsEV-sgRNA01-rep2	C-T	1	0.03
TadCBEa-OsEV-sgRNA01-rep2	C-T	3	1.29
TadCBEa-OsEV-sgRNA01-rep2	C-T	5	49.91
TadCBEa-OsEV-sgRNA01-rep2	C-T	7	12.56
TadCBEa-OsEV-sgRNA01-rep2	C-T	9	0.45
TadCBEa-OsEV-sgRNA01-rep2	C-T	11	0.22
TadCBEa-OsEV-sgRNA01-rep2	C-T	17	0.02
TadCBEa-OsEV-sgRNA01-rep2	C-T	18	0
TadCBEa-OsEV-sgRNA01-rep2	C-T	20	0.51
TadCBEa-OsEV-sgRNA01-rep2	A-G	2	0.01
TadCBEa-OsEV-sgRNA01-rep2	A-G	4	21.11
TadCBEa-OsEV-sgRNA01-rep2	A-G	6	25.98
TadCBEa-OsEV-sgRNA01-rep2	A-G	8	0.09
TadCBEa-OsEV-sgRNA01-rep2	A-G	10	0.05
TadCBEa-OsEV-sgRNA01-rep2	A-G	13	0.02
TadCBEa-OsEV-sgRNA01-rep2	A-G	16	0
TadCBEa-OsEV-sgRNA01-rep3	C-T	1	0
TadCBEa-OsEV-sgRNA01-rep3	C-T	3	1.73
TadCBEa-OsEV-sgRNA01-rep3	C-T	5	49.65
TadCBEa-OsEV-sgRNA01-rep3	C-T	7	11.28
TadCBEa-OsEV-sgRNA01-rep3	C-T	9	0.44
TadCBEa-OsEV-sgRNA01-rep3	C-T	11	0.09
TadCBEa-OsEV-sgRNA01-rep3	C-T	17	0
TadCBEa-OsEV-sgRNA01-rep3	C-T	18	0.01
TadCBEa-OsEV-sgRNA01-rep3	C-T	20	0.26
TadCBEa-OsEV-sgRNA01-rep3	A-G	2	0.06
TadCBEa-OsEV-sgRNA01-rep3	A-G	4	20.96
TadCBEa-OsEV-sgRNA01-rep3	A-G	6	26.91
TadCBEa-OsEV-sgRNA01-rep3	A-G	8	0.15
TadCBEa-OsEV-sgRNA01-rep3	A-G	10	0.08
TadCBEa-OsEV-sgRNA01-rep3	A-G	13	0
TadCBEa-OsEV-sgRNA01-rep3	A-G	16	0.02
TadCBEa-OsGRF1-sgRNA01-rep1	C-T	4	3.45
TadCBEa-OsGRF1-sgRNA01-rep1	C-T	5	35.92
TadCBEa-OsGRF1-sgRNA01-rep1	C-T	9	5.01
TadCBEa-OsGRF1-sgRNA01-rep1	C-T	17	0.01
TadCBEa-OsGRF1-sgRNA01-rep1	C-T	18	0.04
TadCBEa-OsGRF1-sgRNA01-rep1	A-G	2	0.01
TadCBEa-OsGRF1-sgRNA01-rep1	A-G	3	0.01
TadCBEa-OsGRF1-sgRNA01-rep1	A-G	10	0.03
TadCBEa-OsGRF1-sgRNA01-rep1	A-G	11	0.01
TadCBEa-OsGRF1-sgRNA01-rep1	A-G	13	0.01
TadCBEa-OsGRF1-sgRNA01-rep1	A-G	14	0.01
TadCBEa-OsGRF1-sgRNA01-rep1	A-G	15	0.01
TadCBEa-OsGRF1-sgRNA01-rep2	C-T	4	3.57
TadCBEa-OsGRF1-sgRNA01-rep2	C-T	5	40.27
TadCBEa-OsGRF1-sgRNA01-rep2	C-T	9	5.42
TadCBEa-OsGRF1-sgRNA01-rep2	C-T	17	0.02
TadCBEa-OsGRF1-sgRNA01-rep2	C-T	18	0
TadCBEa-OsGRF1-sgRNA01-rep2	A-G	2	0
TadCBEa-OsGRF1-sgRNA01-rep2	A-G	3	0.02
TadCBEa-OsGRF1-sgRNA01-rep2	A-G	10	0.01
TadCBEa-OsGRF1-sgRNA01-rep2	A-G	11	0.01
TadCBEa-OsGRF1-sgRNA01-rep2	A-G	13	0
TadCBEa-OsGRF1-sgRNA01-rep2	A-G	14	0.01
TadCBEa-OsGRF1-sgRNA01-rep2	A-G	15	0.01
TadCBEa-OsGRF1-sgRNA01-rep3	C-T	4	3.64
TadCBEa-OsGRF1-sgRNA01-rep3	C-T	5	39.25
TadCBEa-OsGRF1-sgRNA01-rep3	C-T	9	5.75
TadCBEa-OsGRF1-sgRNA01-rep3	C-T	17	0.01
TadCBEa-OsGRF1-sgRNA01-rep3	C-T	18	0
TadCBEa-OsGRF1-sgRNA01-rep3	A-G	2	0.02
TadCBEa-OsGRF1-sgRNA01-rep3	A-G	3	0.01
TadCBEa-OsGRF1-sgRNA01-rep3	A-G	10	0.04
TadCBEa-OsGRF1-sgRNA01-rep3	A-G	11	0.01
TadCBEa-OsGRF1-sgRNA01-rep3	A-G	13	0.01
TadCBEa-OsGRF1-sgRNA01-rep3	A-G	14	0.01
TadCBEa-OsGRF1-sgRNA01-rep3	A-G	15	0.01
TadCBEa-OsAAT-sgRNA02-rep1	C-T	1	0.02
TadCBEa-OsAAT-sgRNA02-rep1	C-T	4	0.66
TadCBEa-OsAAT-sgRNA02-rep1	C-T	6	11.04
TadCBEa-OsAAT-sgRNA02-rep1	C-T	7	24.01
TadCBEa-OsAAT-sgRNA02-rep1	C-T	8	25.73
TadCBEa-OsAAT-sgRNA02-rep1	C-T	9	4.89
TadCBEa-OsAAT-sgRNA02-rep1	C-T	11	0.02
TadCBEa-OsAAT-sgRNA02-rep1	C-T	13	0.03
TadCBEa-OsAAT-sgRNA02-rep1	C-T	15	0
TadCBEa-OsAAT-sgRNA02-rep1	A-G	14	0
TadCBEa-OsAAT-sgRNA02-rep1	A-G	19	0.04
TadCBEa-OsAAT-sgRNA02-rep2	C-T	1	0.01
TadCBEa-OsAAT-sgRNA02-rep2	C-T	4	0.85
TadCBEa-OsAAT-sgRNA02-rep2	C-T	6	10.33
TadCBEa-OsAAT-sgRNA02-rep2	C-T	7	21.17
TadCBEa-OsAAT-sgRNA02-rep2	C-T	8	23.81
TadCBEa-OsAAT-sgRNA02-rep2	C-T	9	4.65
TadCBEa-OsAAT-sgRNA02-rep2	C-T	11	0.03
TadCBEa-OsAAT-sgRNA02-rep2	C-T	13	0.01
TadCBEa-OsAAT-sgRNA02-rep2	C-T	15	0.01
TadCBEa-OsAAT-sgRNA02-rep2	A-G	14	0.01
TadCBEa-OsAAT-sgRNA02-rep2	A-G	19	0.01
TadCBEa-OsAAT-sgRNA02-rep3	C-T	1	0.01
TadCBEa-OsAAT-sgRNA02-rep3	C-T	4	0.56
TadCBEa-OsAAT-sgRNA02-rep3	C-T	6	8.85
TadCBEa-OsAAT-sgRNA02-rep3	C-T	7	19.35
TadCBEa-OsAAT-sgRNA02-rep3	C-T	8	21.98
TadCBEa-OsAAT-sgRNA02-rep3	C-T	9	3.74
TadCBEa-OsAAT-sgRNA02-rep3	C-T	11	0.01
TadCBEa-OsAAT-sgRNA02-rep3	C-T	13	0
TadCBEa-OsAAT-sgRNA02-rep3	C-T	15	0
TadCBEa-OsAAT-sgRNA02-rep3	A-G	14	0.01
TadCBEa-OsAAT-sgRNA02-rep3	A-G	19	0.01
TadCBEa-OsACC-sgRNA02-rep1	C-T	2	0.06
TadCBEa-OsACC-sgRNA02-rep1	C-T	3	0.18
TadCBEa-OsACC-sgRNA02-rep1	C-T	5	3.13
TadCBEa-OsACC-sgRNA02-rep1	C-T	8	0.41
TadCBEa-OsACC-sgRNA02-rep1	C-T	12	2.31
TadCBEa-OsACC-sgRNA02-rep1	C-T	14	0.12
TadCBEa-OsACC-sgRNA02-rep1	C-T	16	0
TadCBEa-OsACC-sgRNA02-rep1	C-T	17	0
TadCBEa-OsACC-sgRNA02-rep1	C-T	18	0.01
TadCBEa-OsACC-sgRNA02-rep1	C-T	20	0
TadCBEa-OsACC-sgRNA02-rep1	A-G	4	0.05
TadCBEa-OsACC-sgRNA02-rep1	A-G	6	1.09
TadCBEa-OsACC-sgRNA02-rep1	A-G	10	0.01
TadCBEa-OsACC-sgRNA02-rep1	A-G	13	0.02
TadCBEa-OsACC-sgRNA02-rep1	A-G	15	0.02
TadCBEa-OsACC-sgRNA02-rep1	A-G	19	0.01
TadCBEa-OsACC-sgRNA02-rep2	C-T	2	0.02
TadCBEa-OsACC-sgRNA02-rep2	C-T	3	0.2
TadCBEa-OsACC-sgRNA02-rep2	C-T	5	2.87
TadCBEa-OsACC-sgRNA02-rep2	C-T	8	0.32
TadCBEa-OsACC-sgRNA02-rep2	C-T	12	2.33
TadCBEa-OsACC-sgRNA02-rep2	C-T	14	0.01
TadCBEa-OsACC-sgRNA02-rep2	C-T	16	0.04
TadCBEa-OsACC-sgRNA02-rep2	C-T	17	0.04
TadCBEa-OsACC-sgRNA02-rep2	C-T	18	0.01
TadCBEa-OsACC-sgRNA02-rep2	C-T	20	0
TadCBEa-OsACC-sgRNA02-rep2	A-G	4	0.03
TadCBEa-OsACC-sgRNA02-rep2	A-G	6	1.15
TadCBEa-OsACC-sgRNA02-rep2	A-G	10	0.02
TadCBEa-OsACC-sgRNA02-rep2	A-G	13	0.01
TadCBEa-OsACC-sgRNA02-rep2	A-G	15	0.01
TadCBEa-OsACC-sgRNA02-rep2	A-G	19	0.01
TadCBEa-OsACC-sgRNA02-rep3	C-T	2	0.02
TadCBEa-OsACC-sgRNA02-rep3	C-T	3	0.06
TadCBEa-OsACC-sgRNA02-rep3	C-T	5	1.87
TadCBEa-OsACC-sgRNA02-rep3	C-T	8	0.17
TadCBEa-OsACC-sgRNA02-rep3	C-T	12	1.47
TadCBEa-OsACC-sgRNA02-rep3	C-T	14	0.05
TadCBEa-OsACC-sgRNA02-rep3	C-T	16	0.01
TadCBEa-OsACC-sgRNA02-rep3	C-T	17	0
TadCBEa-OsACC-sgRNA02-rep3	C-T	18	0
TadCBEa-OsACC-sgRNA02-rep3	C-T	20	0.01
TadCBEa-OsACC-sgRNA02-rep3	A-G	4	0.01
TadCBEa-OsACC-sgRNA02-rep3	A-G	6	0.86
TadCBEa-OsACC-sgRNA02-rep3	A-G	10	0.01
TadCBEa-OsACC-sgRNA02-rep3	A-G	13	0.04
TadCBEa-OsACC-sgRNA02-rep3	A-G	15	0.01
TadCBEa-OsACC-sgRNA02-rep3	A-G	19	0.01
TadCBEa-OsALS-sgRNA02-rep1	C-T	2	0.08
TadCBEa-OsALS-sgRNA02-rep1	C-T	4	6.45
TadCBEa-OsALS-sgRNA02-rep1	C-T	5	15.22
TadCBEa-OsALS-sgRNA02-rep1	C-T	11	0.92
TadCBEa-OsALS-sgRNA02-rep1	C-T	13	0.1
TadCBEa-OsALS-sgRNA02-rep1	C-T	15	0.02
TadCBEa-OsALS-sgRNA02-rep1	C-T	16	0.06
TadCBEa-OsALS-sgRNA02-rep1	C-T	18	0
TadCBEa-OsALS-sgRNA02-rep1	C-T	19	0
TadCBEa-OsALS-sgRNA02-rep1	C-T	20	0.01
TadCBEa-OsALS-sgRNA02-rep1	A-G	6	2.07
TadCBEa-OsALS-sgRNA02-rep1	A-G	10	0.02
TadCBEa-OsALS-sgRNA02-rep2	C-T	2	0.01
TadCBEa-OsALS-sgRNA02-rep2	C-T	4	6.22
TadCBEa-OsALS-sgRNA02-rep2	C-T	5	15.06
TadCBEa-OsALS-sgRNA02-rep2	C-T	11	0.7
TadCBEa-OsALS-sgRNA02-rep2	C-T	13	0.14
TadCBEa-OsALS-sgRNA02-rep2	C-T	15	0.03
TadCBEa-OsALS-sgRNA02-rep2	C-T	16	0.03
TadCBEa-OsALS-sgRNA02-rep2	C-T	18	0.01
TadCBEa-OsALS-sgRNA02-rep2	C-T	19	0.01
TadCBEa-OsALS-sgRNA02-rep2	C-T	20	0.01
TadCBEa-OsALS-sgRNA02-rep2	A-G	6	1.58
TadCBEa-OsALS-sgRNA02-rep2	A-G	10	0.04
TadCBEa-OsALS-sgRNA02-rep3	C-T	2	0.04
TadCBEa-OsALS-sgRNA02-rep3	C-T	4	5.9
TadCBEa-OsALS-sgRNA02-rep3	C-T	5	13.74
TadCBEa-OsALS-sgRNA02-rep3	C-T	11	0.67
TadCBEa-OsALS-sgRNA02-rep3	C-T	13	0.07
TadCBEa-OsALS-sgRNA02-rep3	C-T	15	0.01
TadCBEa-OsALS-sgRNA02-rep3	C-T	16	0.03
TadCBEa-OsALS-sgRNA02-rep3	C-T	18	0
TadCBEa-OsALS-sgRNA02-rep3	C-T	19	0.02
TadCBEa-OsALS-sgRNA02-rep3	C-T	20	0.02
TadCBEa-OsALS-sgRNA02-rep3	A-G	6	1.83
TadCBEa-OsALS-sgRNA02-rep3	A-G	10	0.04
TadCBEa-OsCDC48-sgRNA02-rep1	C-T	4	1.03
TadCBEa-OsCDC48-sgRNA02-rep1	C-T	6	15.1
TadCBEa-OsCDC48-sgRNA02-rep1	C-T	7	22.72
TadCBEa-OsCDC48-sgRNA02-rep1	C-T	8	8.58
TadCBEa-OsCDC48-sgRNA02-rep1	C-T	13	0.09
TadCBEa-OsCDC48-sgRNA02-rep1	C-T	19	0.01
TadCBEa-OsCDC48-sgRNA02-rep1	A-G	2	0.02
TadCBEa-OsCDC48-sgRNA02-rep1	A-G	5	6.19
TadCBEa-OsCDC48-sgRNA02-rep1	A-G	9	0.05
TadCBEa-OsCDC48-sgRNA02-rep1	A-G	12	0.01
TadCBEa-OsCDC48-sgRNA02-rep1	A-G	14	0.02
TadCBEa-OsCDC48-sgRNA02-rep1	A-G	15	0
TadCBEa-OsCDC48-sgRNA02-rep1	A-G	18	0.01
TadCBEa-OsCDC48-sgRNA02-rep1	A-G	20	0.01
TadCBEa-OsCDC48-sgRNA02-rep2	C-T	4	1.25
TadCBEa-OsCDC48-sgRNA02-rep2	C-T	6	16.41
TadCBEa-OsCDC48-sgRNA02-rep2	C-T	7	20.54
TadCBEa-OsCDC48-sgRNA02-rep2	C-T	8	12.26
TadCBEa-OsCDC48-sgRNA02-rep2	C-T	13	0.15
TadCBEa-OsCDC48-sgRNA02-rep2	C-T	19	0.01
TadCBEa-OsCDC48-sgRNA02-rep2	A-G	2	0.03
TadCBEa-OsCDC48-sgRNA02-rep2	A-G	5	3.55
TadCBEa-OsCDC48-sgRNA02-rep2	A-G	9	0.03
TadCBEa-OsCDC48-sgRNA02-rep2	A-G	12	0.01
TadCBEa-OsCDC48-sgRNA02-rep2	A-G	14	0.02
TadCBEa-OsCDC48-sgRNA02-rep2	A-G	15	0
TadCBEa-OsCDC48-sgRNA02-rep2	A-G	18	0.01
TadCBEa-OsCDC48-sgRNA02-rep2	A-G	20	0.02
TadCBEa-OsCDC48-sgRNA02-rep3	C-T	4	0.89
TadCBEa-OsCDC48-sgRNA02-rep3	C-T	6	10.93
TadCBEa-OsCDC48-sgRNA02-rep3	C-T	7	17.82
TadCBEa-OsCDC48-sgRNA02-rep3	C-T	8	6.62
TadCBEa-OsCDC48-sgRNA02-rep3	C-T	13	0.03
TadCBEa-OsCDC48-sgRNA02-rep3	C-T	19	0
TadCBEa-OsCDC48-sgRNA02-rep3	A-G	2	0.04
TadCBEa-OsCDC48-sgRNA02-rep3	A-G	5	4.58
TadCBEa-OsCDC48-sgRNA02-rep3	A-G	9	0.07
TadCBEa-OsCDC48-sgRNA02-rep3	A-G	12	0.02
TadCBEa-OsCDC48-sgRNA02-rep3	A-G	14	0.02
TadCBEa-OsCDC48-sgRNA02-rep3	A-G	15	0.01
TadCBEa-OsCDC48-sgRNA02-rep3	A-G	18	0.01
TadCBEa-OsCDC48-sgRNA02-rep3	A-G	20	0.01
TadCBEa-OsCGRS56-sgRNA01-rep1	C-T	1	0
TadCBEa-OsCGRS56-sgRNA01-rep1	C-T	2	0.34
TadCBEa-OsCGRS56-sgRNA01-rep1	C-T	3	12.83
TadCBEa-OsCGRS56-sgRNA01-rep1	C-T	6	17.27
TadCBEa-OsCGRS56-sgRNA01-rep1	C-T	7	22.78
TadCBEa-OsCGRS56-sgRNA01-rep1	C-T	8	4.48
TadCBEa-OsCGRS56-sgRNA01-rep1	C-T	9	2.22
TadCBEa-OsCGRS56-sgRNA01-rep1	C-T	10	2.58
TadCBEa-OsCGRS56-sgRNA01-rep1	C-T	12	0.06
[truncated: 2,376 more rows]

## Sheet: Fig. 3a
Base editing activity window for A3A_Y130F-CBE, ABE8e, TadCBEa, TadCBEd, TadCBEd_V106W and TadDE across twenty different target sites in rice cells.
SIBlc-gR1	C-T Editing Efficiency (%)			A-G Editing Efficiency (%)			Indel Efficiency (%)
WT	0.907258	1.25899	1.42857	0.100806	0.359712	0.535714	0.100806	0	0.0892857
A3A/Y130F-CBE	17.3771	18.5108	18.6415	1.62989	1.67015	1.76004	1.40421	1.22941	1.71046
ABE8e	1.04065	1.36893	1.16861	16.4878	17.7618	20.2003	0.325203	0.0684463	0.200334
TadCBEa	9.67387	9.42863	7.49561	2.15954	2.1725	1.80496	0.220361	0.434499	0.22562
TadCBEd	10.2364	9.74629	9.46667	2.06237	2.51193	2.16	0.427565	0.075358	0.453333
TadCBEd_V106W	7.43802	7.09885	7.98995	2.29855	2.46451	2.81407	0.0516529	0.42861	0.276382
TadDE	6.32942	7.38051	6.94444	9.04203	10.9888	9.85082	0.293255	0.187441	0.462963
SIBlc-gR2	C-T Editing Efficiency (%)			A-G Editing Efficiency (%)			Indel Efficiency (%)
WT	0.222222	0.316056	0.659824	1.77778	1.07459	2.34604	0	0.379267	0.293255
A3A/Y130F-CBE	16.7255	17.9493	17.0164	2.82543	3.39456	3.03413	1.79112	1.46478	1.89633
ABE8e	0.874211	0.664925	0.528614	21.4182	22.1088	22.4546	0.461389	0.427452	0.252815
TadCBEa	15.7884	13.9563	13.3165	3.70523	4.31121	4.36983	0.658707	0.641668	0.551978
TadCBEd	15.3008	14.6969	13.3534	4.09758	4.31706	4.11647	0.426338	0.448219	0.527108
TadCBEd_V106W	14.6222	14.1076	14.299	3.21828	3.34963	3.52228	0.466418	0.464548	0.583158
TadDE	11.1893	12.3565	11.019	11.2362	13.7295	13.2131	0.750645	0.562683	0.706972
SolyA7-gR3	C-T Editing Efficiency (%)			A-G Editing Efficiency (%)			Indel Efficiency (%)
WT	0.384451	0.778388	1.11199	0.384451	0.824176	0.397141	0.12815	0.18315	0.0397141
A3A/Y130F-CBE	20.3282	23.0903	24.9088	0.957156	0.578704	0.781657	1.04831	1.50463	1.04221
ABE8e	0.707965	0.655388	0.706618	0.949316	1.20408	1.27735	0.0965406	0.182899	0.10871
TadCBEa	18.6633	17.5936	14.8772	0.75662	0.909091	0.727934	0.37831	0.320856	0.272975
TadCBEd	18.0745	16.899	15.4862	0.817439	0.754936	0.960384	0.408719	0.116144	0.360144
TadCBEd_V106W	15.5237	11.7043	10.5415	0.311721	1.1807	1.09447	0.249377	0.205339	0.345622
TadDE	15.8758	18.6722	14.8479	1.11306	1.45228	1.31187	0.234329	0.276625	0.357782
SolyA7-gR4	C-T Editing Efficiency (%)			A-G Editing Efficiency (%)			Indel Efficiency (%)
WT	0.67446	1.10524	0.874636	0.629496	0.768861	0.728863	0.44964	0.288323	0.340136
A3A/Y130F-CBE	28.4589	32.8808	32.7471	1.06862	0.826446	1.03093	0.787402	1.12161	0.363857
ABE8e	1.13699	1.28852	1.30363	7.02366	7.37628	7.85479	0.421786	0.298786	0.264026
TadCBEa	24.118	22.443	22.9744	1.15674	1.16891	1.01279	0.636206	0.87668	0.319829
TadCBEd	27.9316	28.2581	23.0609	0.47142	0.75188	0.761773	0.294638	0.626566	0.484765
TadCBEd_V106W	20.9399	20.7582	19.0157	1.6586	1.05656	1.62192	0.414651	0.559354	0.503356
TadDE	21.9922	28.4453	24.1463	2.32859	2.44399	1.40244	0.129366	0.271555	1.03659

## Sheet: Fig. 3b
C-to-T editing efficiency (%) of select base editors in tomato protoplasts at four target sites.
WT	A3A/Y130F-CBE	ABE8e	TadCBEa	TadCBEd	TadCBEd_V106W	TadDE
0.907258	17.3771	1.04065	9.67387	10.2364	7.43802	6.32942
1.25899	18.5108	1.36893	9.42863	9.74629	7.09885	7.38051
1.42857	18.6415	1.16861	7.49561	9.46667	7.98995	6.94444
0.222222	16.7255	0.874211	15.7884	15.3008	14.6222	11.1893
0.316056	17.9493	0.664925	13.9563	14.6969	14.1076	12.3565
0.659824	17.0164	0.528614	13.3165	13.3534	14.299	11.019
0.384451	20.3282	0.707965	18.6633	18.0745	15.5237	15.8758
0.778388	23.0903	0.655388	17.5936	16.899	11.7043	18.6722
1.11199	24.9088	0.706618	14.8772	15.4862	10.5415	14.8479
0.67446	28.4589	1.13699	24.118	27.9316	20.9399	21.9922
1.10524	32.8808	1.28852	22.443	28.2581	20.7582	28.4453
0.874636	32.7471	1.30363	22.9744	23.0609	19.0157	24.1463

## Sheet: Fig. 3c
A-to-G editing efficiency (%) of select base editors in tomato protoplasts at four target sites.
WT	A3A/Y130F-CBE	ABE8e	TadCBEa	TadCBEd	TadCBEd_V106W	TadDE
0.100806	1.62989	16.4878	2.15954	2.06237	2.29855	9.04203
0.359712	1.67015	17.7618	2.1725	2.51193	2.46451	10.9888
0.535714	1.76004	20.2003	1.80496	2.16	2.81407	9.85082
1.77778	2.82543	21.4182	3.70523	4.09758	3.21828	11.2362
1.07459	3.39456	22.1088	4.31121	4.31706	3.34963	13.7295
2.34604	3.03413	22.4546	4.36983	4.11647	3.52228	13.2131
0.384451	0.957156	0.949316	0.75662	0.817439	0.311721	1.11306
0.824176	0.578704	1.20408	0.909091	0.754936	1.1807	1.45228
0.397141	0.781657	1.27735	0.727934	0.960384	1.09447	1.31187
0.629496	1.06862	7.02366	1.15674	0.47142	1.6586	2.32859
0.768861	0.826446	7.37628	1.16891	0.75188	1.05656	2.44399
0.728863	1.03093	7.85479	1.01279	0.761773	1.62192	1.40244

## Sheet: Fig. 3d
Indels efficiency (%) of select base editors in tomato protoplasts at four target sites.
WT	A3A/Y130F-CBE	ABE8e	TadCBEa	TadCBEd	TadCBEd_V106W	TadDE
0.100806	1.40421	0.325203	0.220361	0.427565	0.0516529	0.293255
0	1.22941	0.0684463	0.434499	0.075358	0.42861	0.187441
0.0892857	1.71046	0.200334	0.22562	0.453333	0.276382	0.462963
0	1.79112	0.461389	0.658707	0.426338	0.466418	0.750645
0.379267	1.46478	0.427452	0.641668	0.448219	0.464548	0.562683
0.293255	1.89633	0.252815	0.551978	0.527108	0.583158	0.706972
0.12815	1.04831	0.0965406	0.37831	0.408719	0.249377	0.234329
0.18315	1.50463	0.182899	0.320856	0.116144	0.205339	0.276625
0.0397141	1.04221	0.10871	0.272975	0.360144	0.345622	0.357782
0.44964	0.787402	0.421786	0.636206	0.294638	0.414651	0.129366
0.288323	1.12161	0.298786	0.87668	0.626566	0.559354	0.271555
0.340136	0.363857	0.264026	0.319829	0.484765	0.503356	1.03659

## Sheet: Fig. 3e
Editing window of six base editors at site SIBlc-gR1 and SIBlc-gR2.
A3A/Y130F-CBE	C to T/% (two SIBlc sites)							A to G/% (two SIBlc sites)
1	0.57673	0.626305	0.495786
2								0.300903	0.208768	0.123946
3	0.476429	1.09023	0.669311	2.29566	2.6273	2.55373
4	12.2856	12.5785	11.7826					0.376128	0.440733	0.446207
5								1.71544	1.95303	1.6182
6	8.27482	10.2064	10.0149
7								1.05316	1.27581	1.31383	2.19475	2.44129	1.9469
9	13.4208	14.6013	14.2857
10								0.277497	0.302255	0.505689
11								0.0504541	0.0232504	0.0505689
13	15.1204	15.8896	15.8651
15								0.025227	0.116252	0.0505689
16								0.250752	0.115982	0.198314
19	0.125376	0.208768	0.0991572
20								0.201816	0.348756	0.379267
ABE8e	C to T/% (two SIBlc sites)							A to G/% (two SIBlc sites)
1	0.162602	0.444901	0.400668
2								1.07317	1.43737	1.06845
3	0.325203	0.239562	0.267112	0.679942	0.474947	0.367732
4	0.0971345	0.0949893	0.0919329					7.73984	8.07666	9.0818
5								15.6629	16.0294	15.7665
6	0.325203	0.376454	0.367279
7								16.0976	16.9405	18.798	20.544	20.4702	20.9377
9	0.0971345	0.0949893	0.0689497
10								1.16561	1.42484	1.49391
11								0.0485673	0.118737	0.0919329
13	0.130081	0.205339	0
15								0.0728509	0.474947	0.229832
16								0	0.205339	0.33389
19	0.130081	0.102669	0.133556
20								0.218553	0.379957	0.275799
TadCBEa	C to T/% (two SIBlc sites)							A to G/% (two SIBlc sites)
1	0.550903	0.282425	0.350965
2								0.264434	0.0434499	0.150414
3	0.462759	0.304149	0.250689	2.9436	2.42631	1.81693
4	14.4298	12.5526	12.0745					0.793301	0.890723	0.626723
5								1.79086	2.54662	2.27691
6	7.5584	8.25549	6.49286
7								1.32217	1.71627	1.27852	2.61424	2.98777	2.94388
9	4.77563	4.43152	4.00184
10								0.205846	0.120313	0.183993
11								0	0.0200521	0.0459982
13	1.21199	1.08625	1.07796
15								0.0411692	0.0802085	0.114995
16								0.132217	0.0868998	0.0501379
19	0.308506	0.21725	0.0752068
20								0.391107	0.240626	0.229991
TadCBEd	C to T/% (two SIBlc sites)							A to G/% (two SIBlc sites)
1	0.427565	0.527506	0.453333
2								0.100604	0.0502386	0.16
3	0.326962	0.527506	0.56	3.12648	3.49139	3.31325
4	13.9507	13.3522	12.2992					0.503018	0.703341	0.586667
5								1.80009	2.45341	2.00803
6	8.97887	8.03818	7.70667
7								1.76056	2.2105	1.76	2.84225	3.34985	3.01205
9	7.55566	6.69969	6.87751
10								0.142113	0.401038	0.225904
11								0.118427	0.0471809	0.0251004
13	0.980885	0.627983	1.52
15								0.0473709	0.141543	0.100402
16								0.150905	0.075358	0.133333
19	0.201207	0.427028	0.266667
20								0.378967	0.188724	0.301205
TadCBEd_V106W	C to T/% (two SIBlc sites)							A to G/% (two SIBlc sites)
1	0.387397	0.321457	0.351759
2								0.387397	0.107152	0.301508
3	0.284091	0.160729	0.527638	1.88899	1.85819	2.07604
4	13.7127	13.3985	13.3893					0.490702	0.589338	0.829146
5								1.86567	2.15159	1.98274
6	5.99174	6.16126	6.35678
7								1.73037	2.16984	2.28643	2.35541	2.42054	2.70585
9	2.16884	2.10269	2.28598
10								0.279851	0.195599	0.186611
11								0.186567	0.0488998	0.0233263
13	0.903926	0.508974	0.80402
15								0.0233209	0	0.069979
16								0.180785	0.0803643	0.276382
19	0.206612	0.294669	0.276382
20								0.209888	0.244499	0.279916
TadDE	C to T/% (two SIBlc sites)							A to G/% (two SIBlc sites)
1	0.146628	0.492034	0.205761
2								0.219941	0.0937207	0.308642
3	0.293255	0.210872	0.462963	1.59512	1.75557	1.804
4	9.94605	10.9611	9.75134					1.46628	1.92127	1.82613
5								7.50645	8.75535	8.09361
6	5.40078	6.16214	5.65844
7								8.43109	10.3796	9.00206	9.87567	11.7038	10.4827
9	2.79146	2.90344	2.31594
10								0.140746	0.562683	0.268162
11								0.0469153	0.0675219	0.0731351
13	0.904203	0.843486	0.771605
15								0	0.0450146	0.14627
16								0.146628	0.117151	0.205761
19	0.0733138	0.210872	0.231481
20								0.187661	0.225073	0.43881

[truncated: 23 more sheets: Fig. 4c, Fig. 4d, Fig. 5b, Fig. 5c, Fig. 5d, Fig. 5e, Fig. 5f, Fig. 5g, Fig. 5i, Fig. 5j, Fig. 5k, Fig. 5l, Fig. 6b, Fig. 6c, Fig. 7d, Fig. S2, Fig. S3, Fig. S4a, Fig. S4b, Fig. S7 …]
